# Supplementary material for: Internal ammonium excess induces ROS-mediated reactions and causes carbon scarcity in rice
Source: BMC Plant Biol. 2020 Apr 7;20:143. doi: 10.1186/s12870-020-02363-x (PMC7140567; doi:10.1186/s12870-020-02363-x)
Supplement: Supplementary file 4 — Additional file 4: Table S1. Summary of total DEGs identifided in rice roots and shoots following a 4 h rapid NH4+ accumulation treatment. [file 12870_2020_2363_MOESM4_ESM.xlsx]

## Sheet: DEGs in roots 
Downregulated DEGs											#		Upregulated DEGs											#
											#													#
id	baseMean	baseMeanA	baseMeanB	foldChange	log2FoldChange	log2AverageIntensity	pval	padj	'-Log10(pval)	Annotation	#		id	baseMean	baseMeanA	baseMeanB	foldChange	log2FoldChange	log2AverageIntensity	pval	padj	'-Log10(pval)	Annotation	#
OS09G0482800	1837	3659	15	0.00409948	-7.93034	7.87206	2.8313e-06	0.00308035	5.54801	Os09g0482800 protein; cDNA clone:001-123-B12, fullinsert sequence; cDNA clone:J033097N16, full insertsequence [Source:UniProtKB/TrEMBL;Acc:A3C020]	#		OS01G0627800	2927.5	1	5854	5854	12.5152	6.2576	3.63989e-09	5.3461e-05	8.43891	Cytochrome P450-like; Os01g0627800 protein; cDNAclone:J033063B21, full insert sequence[Source:UniProtKB/TrEMBL;Acc:Q5ZE52]	#
OS07G0516700	628	1246	10	0.00802568	-6.96116	6.80251	3.18298e-05	0.0166965	4.49717	Os07g0516700 protein; Putative uncharacterizedprotein OSJNBa0036M16.108; Putative uncharacterizedprotein P0650C03.23 [Source:UniProtKB/TrEMBL;Acc:Q7EZ60]	#		OS09G0452700	4456.5	5	8908	1781.6	10.799	7.72141	1.33084e-08	0.000130312	7.87587	Os09g0452700 protein; Putative ubiquitin /ribosomal protein CEP52[Source:UniProtKB/TrEMBL;Acc:Q67V00]	#
OS05G0555600	2776	5489	63	0.0114775	-6.44505	9.1998	3.97542e-05	0.0182627	4.40062	Glutamate synthase 2 [NADH], chloroplastic[Source:UniProtKB/Swiss-Prot;Acc:Q0DG35]	#		OS01G0373700	4035	9	8061	895.667	9.80682	8.07333	6.92118e-08	0.000406619	7.15982	Os01g0373700 protein; Putative uncharacterizedprotein B1039D07.41; Putative uncharacterized proteinB1045D11.19 [Source:UniProtKB/TrEMBL;Acc:Q93VU1]	#
OS05G0561400	190.5	380	1	0.00263158	-8.56986	4.28493	4.16383e-05	0.0185322	4.38051	Os05g0561400 protein[Source:UniProtKB/TrEMBL;Acc:Q0DFZ6]	#		OS12G0191601	1375	2	2748	1374	10.4242	6.21208	9.87336e-08	0.00042784	7.00554	Expressed protein; Os12g0191601 protein[Source:UniProtKB/TrEMBL;Acc:Q2QWL6]	#
OS05G0114400	1200	2371	29	0.0122311	-6.3533	8.03463	6.07029e-05	0.0241099	4.21679	-	#		OS01G0695800	4799	13	9585	737.308	9.52612	8.4635	1.01953e-07	0.00042784	6.9916	Os01g0695800 protein[Source:UniProtKB/TrEMBL;Acc:Q0JK51]	#
OS03G0183600	2258	4456	60	0.013465	-6.21464	9.01421	6.47375e-05	0.0246969	4.18884	Putative uncharacterized protein[Source:UniProtKB/TrEMBL;Acc:B9F5J5]	#		OS10G0344000	2865	10	5720	572	9.15987	7.90186	2.5668e-07	0.000771524	6.59061	transcript_id=OS10T0344000-01	#
OS03G0291500	18191	35862	520	0.0145	-6.1078	12.0763	6.57047e-05	0.0247446	4.1824	Asparagine synthetase [glutamine-hydrolyzing] 1[Source:UniProtKB/Swiss-Prot;Acc:Q10MX3]	#		OS10G0344500	2118	7	4229	604.143	9.23875	7.42673	2.81259e-07	0.000771524	6.55089	MATE efflux family protein, expressed; cDNAclone:001-128-E01, full insert sequence[Source:UniProtKB/TrEMBL;Acc:Q339M2]	#
OS02G0620600	3209	6323	95	0.0150245	-6.05654	9.59812	8.24299e-05	0.0291732	4.08392	Ammonium transporter 1 member 2[Source:UniProtKB/Swiss-Prot;Acc:Q6K9G1]	#		OS02G0183900	2840.5	11	5670	515.455	9.0097	7.96428	3.3366e-07	0.000771524	6.4767	Putative uncharacterized protein[Source:UniProtKB/TrEMBL;Acc:A3A3V3]	#
OS03G0836800	482	949	15	0.0158061	-5.98337	6.89858	0.000200134	0.0558373	3.69868	Putative uncharacterized protein[Source:UniProtKB/TrEMBL;Acc:A3APH7]	#		OS04G0204100	1373	4	2742	685.5	9.42101	6.71051	3.35271e-07	0.000771524	6.4746	OSJNBa0052O21.3 protein[Source:UniProtKB/TrEMBL;Acc:Q7XWL3]	#
OS01G0803300	1664	3252	76	0.0233702	-5.41918	8.95752	0.000316168	0.0719955	3.50008	Os01g0803300 protein[Source:UniProtKB/TrEMBL;Acc:Q0JIG3]	#		OS09G0344400	1154.5	3	2306	768.667	9.58621	6.37807	3.4144e-07	0.000771524	6.46669	Os09g0344400 protein; Putative uncharacterizedprotein OSJNBb0057I13.37; Putative uncharacterized proteinOSJNBb0085I16.3 [Source:UniProtKB/TrEMBL;Acc:Q6EPG9]	#
OS07G0589000	101	201	1	0.00497512	-7.65105	3.82553	0.000461707	0.0946114	3.33563	-	#		OS09G0367700	5607	28	11186	399.5	8.64205	9.12838	4.91097e-07	0.00103043	6.30883	-	#
OS06G0279900	666	1296	36	0.0277778	-5.16993	7.75489	0.000672343	0.12084	3.17241	Putative NBS-LRR class RGA[Source:UniProtKB/TrEMBL;Acc:Q5VN00]	#		OS01G0638000	5025	26	10024	385.538	8.59073	8.99581	5.58412e-07	0.00106107	6.25304	Glucosyltransferase IS5a-like; Os01g0638000protein; Uncharacterized protein; cDNA clone:J033057I21,full insert sequence; cDNA clone:J033147K24, full insertsequence [Source:UniProtKB/TrEMBL;Acc:Q94CZ1]	#
OS06G0226050	379	740	18	0.0243243	-5.36146	6.85065	0.000678885	0.120862	3.1682	Os06g0226050 protein; Putative SalT protein[Source:UniProtKB/TrEMBL;Acc:Q67X24]	#		OS01G0280500	3933.5	20	7847	392.35	8.616	8.62993	5.77945e-07	0.00106107	6.23811	Eukaryotic translation initiation factor 6[Source:UniProtKB/TrEMBL;Acc:Q5NAB6]	#
OS10G0552200	243.5	477	10	0.0209644	-5.57592	6.10989	0.000738895	0.125543	3.13142	-	#		OS10G0528300	18648	112	37184	332	8.37504	10.9949	6.88998e-07	0.00119055	6.16178	Glutathione S-transferase; Os10g0528300 protein;Putative glutathione S-transferase; Putative glutathioneS-transferase OsGSTU4[Source:UniProtKB/TrEMBL;Acc:Q9FUE4]	#
OS03G0223400	32958.5	63751	2166	0.0339759	-4.87934	13.5205	0.000739369	0.125543	3.13114	Glutamine synthetase cytosolic isozyme 1-2[Source:UniProtKB/Swiss-Prot;Acc:P14654]	#		OS02G0738100	1238.5	5	2472	494.4	8.94953	6.7967	7.36563e-07	0.00120203	6.13279	-	#
OS04G0554500	711.5	1380	43	0.0311594	-5.00419	7.92836	0.000878984	0.135184	3.05602	Lipid transfer protein-like protein;OSJNBa0010H02.22 protein; Os04g0554500 protein[Source:UniProtKB/TrEMBL;Acc:Q7XT30]	#		OS10G0527601	533.5	1	1066	1066	10.058	5.029	9.76939e-07	0.0015104	6.01013	Os10g0527601 protein[Source:UniProtKB/TrEMBL;Acc:C7J7M6]	#
OS01G0935800	258.5	505	12	0.0237624	-5.39518	6.28255	0.000908641	0.136879	3.04161	Nodulation receptor kinase-like; Os01g0935800protein [Source:UniProtKB/TrEMBL;Acc:Q5JMQ3]	#		OS03G0154000	7305	50	14560	291.2	8.18587	9.73679	1.11886e-06	0.00164333	5.95122	FAD binding domain containing protein, expressed;Os03g0154000 protein; cDNA clone:J033118I15, full insertsequence [Source:UniProtKB/TrEMBL;Acc:Q10RL8]	#
OS06G0534200	114	225	3	0.0133333	-6.22882	4.69937	0.0010921	0.156004	2.96174	-	#		OS03G0259500	2665.5	17	5314	312.588	8.28812	8.23152	1.23755e-06	0.00166125	5.90744	transcript_id=OS03T0259500-00	#
OS01G0383100	324.5	629	20	0.0317965	-4.97499	6.80942	0.00144011	0.184717	2.8416	-	#		OS03G0757600	2252.5	14	4491	320.786	8.32547	7.97009	1.25829e-06	0.00166125	5.90022	Glucosyl transferase, putative, expressed;Os03g0757600 protein; Putative glucosyltransferase; cDNAclone:J033087P16, full insert sequence[Source:UniProtKB/TrEMBL;Acc:Q9AUV4]	#
OS09G0564600	88	174	2	0.0114943	-6.44294	4.22147	0.00159381	0.195893	2.79756	Os09g0564600 protein; Putative cysteine proteinase[Source:UniProtKB/TrEMBL;Acc:Q650Y0]	#		OS04G0339400	2360	15	4705	313.667	8.29309	8.05343	1.30072e-06	0.00166125	5.88582	Probable aldo-keto reductase 3[Source:UniProtKB/Swiss-Prot;Acc:Q7XQ45]	#
OS06G0152600	2599	4973	225	0.0452443	-4.46612	10.0468	0.00179955	0.21045	2.74484	cDNA clone:J023042I21, full insert sequence[Source:UniProtKB/TrEMBL;Acc:B7EHI1]	#		OS09G0444900	609	2	1216	608	9.24793	5.62396	1.4806e-06	0.0018122	5.82956	Os09g0444900 protein; Plant viral-response familyprotein-like [Source:UniProtKB/TrEMBL;Acc:Q67U54]	#
OS01G0914300	1557	2982	132	0.0442656	-4.49767	9.29323	0.00180908	0.21045	2.74254	Os01g0914300 protein; Uncharacterized protein; cDNAclone:001-126-A01, full insert sequence; cDNAclone:J033130M24, full insert sequence[Source:UniProtKB/TrEMBL;Acc:Q0JGN6]	#		OS04G0627900	766.5	4	1529	382.25	8.57837	6.28919	2.25186e-06	0.00264594	5.64746	Os04g0627900 protein[Source:UniProtKB/TrEMBL;Acc:Q0J9W8]	#
OS05G0578600	515	991	39	0.0393542	-4.66734	7.61907	0.00183152	0.21045	2.73719	Os05g0578600 protein[Source:UniProtKB/TrEMBL;Acc:Q0DFP5]	#		OS01G0609300	17274	166	34382	207.12	7.69433	11.2222	2.7184e-06	0.00307127	5.56569	Pleiotropic drug resistance protein 3[Source:UniProtKB/Swiss-Prot;Acc:Q0JLC5]	#
OS03G0234100	98.5	194	3	0.0154639	-6.01495	4.59244	0.00183249	0.21045	2.73696	Non-symbiotic hemoglobin 4[Source:UniProtKB/Swiss-Prot;Acc:Q94FT7]	#		OS07G0625600	491	2	980	490	8.93664	5.46832	3.11354e-06	0.00326643	5.50675	Putative uncharacterized protein[Source:UniProtKB/TrEMBL;Acc:A3BMD4]	#
OS10G0390500	16130.5	30813	1448	0.0469932	-4.41141	12.7055	0.00184086	0.21045	2.73498	transcript_id=OS10T0390500-01	#		OS07G0564500	1267	10	2524	252.4	7.97957	7.31171	3.30561e-06	0.00334836	5.48075	-	#
OS10G0552300	411	790	32	0.0405063	-4.62571	7.31285	0.00220523	0.238156	2.65655	transcript_id=OS10T0552300-01	#		OS11G0210201	5937	64	11810	184.531	7.52772	9.76386	4.20741e-06	0.00411975	5.37599	Expressed protein; Os11g0210201 protein[Source:UniProtKB/TrEMBL;Acc:Q2R8Z8]	#
OS06G0513050	355	682	28	0.0410557	-4.60627	7.11049	0.00248111	0.258449	2.60535	transcript_id=OS06T0513050-01	#		OS10G0527400	4547.5	52	9043	173.904	7.44215	9.42151	5.20645e-06	0.00493353	5.28346	-	#
OS03G0850400	1409	2683	135	0.0503168	-4.31282	9.23322	0.00258614	0.265838	2.58735	Aspartokinase[Source:UniProtKB/TrEMBL;Acc:Q0DLR8]	#		OS05G0142600	712.5	6	1419	236.5	7.8857	6.52781	6.60403e-06	0.00606229	5.18019	Putative uncharacterized protein[Source:UniProtKB/TrEMBL;Acc:B9FH57]	#
OS03G0445700	197.5	382	13	0.0340314	-4.87699	6.13893	0.00261352	0.265838	2.58277	-	#		OS03G0319000	778	7	1549	221.286	7.78977	6.70224	6.93841e-06	0.00617624	5.15874	VQ motif family protein, expressed[Source:UniProtKB/TrEMBL;Acc:Q10M91]	#
OS02G0606600	154.5	299	10	0.0334448	-4.90207	5.77296	0.00332309	0.306968	2.47846	Putative uncharacterized protein[Source:UniProtKB/TrEMBL;Acc:B9F0Z4]	#		OS09G0342000	684.5	6	1363	227.167	7.82761	6.49877	7.54141e-06	0.00651555	5.12255	Os09g0342000 protein; Putative uncharacterizedprotein OJ1116_F08.15; Putative uncharacterized proteinP0448B03.26; cDNA clone:002-183-A06, full insert sequence[Source:UniProtKB/TrEMBL;Acc:Q6EQB0]	#
OS10G0204400	723.5	1374	73	0.0531295	-4.23434	8.307	0.00345154	0.31159	2.46199	-	#		OS05G0241100	3290.5	47	6534	139.021	7.11916	9.11417	1.04156e-05	0.00849882	4.98232	-	#
OS05G0493800	928.5	1761	96	0.0545145	-4.19722	8.68357	0.00345799	0.31159	2.46118	Os05g0493800 protein; Putative nodulin MtN21protein [Source:UniProtKB/TrEMBL;Acc:Q6F326]	#		OS03G0283200	4583	68	9098	133.794	7.06387	9.6194	1.08882e-05	0.00864433	4.96305	Protein IN2-1 homolog A [Source:UniProtKB/Swiss-Prot;Acc:Q10N44]	#
OS10G0552700	569.5	1082	57	0.0526802	-4.24659	7.95619	0.00365026	0.322001	2.43768	Cortical cell delineating protein, putative,expressed; Os10g0552700 protein; Putative lipid transferprotein; cDNA clone:001-111-A12, full insert sequence[Source:UniProtKB/TrEMBL;Acc:Q9FWP8]	#		OS01G0370900	657.5	7	1308	186.857	7.54579	6.58025	1.20748e-05	0.00919002	4.91812	transcript_id=OS01T0370900-00	#
OS03G0171300	380.5	725	36	0.0496552	-4.33191	7.33588	0.00376399	0.328092	2.42435	-	#		OS06G0540050	333.5	2	665	332.5	8.37721	5.18861	1.22012e-05	0.00919002	4.9136	Putative uncharacterized protein[Source:UniProtKB/TrEMBL;Acc:B9FTM8]	#
OS10G0452700	464	882	46	0.0521542	-4.26107	7.6541	0.00386	0.333492	2.41341	Os10g0452700 protein[Source:UniProtKB/TrEMBL;Acc:Q7XDT3]	#		OS04G0600300	1998.5	30	3967	132.233	7.04694	8.43036	1.37587e-05	0.010104	4.86142	-	#
OS05G0194900	966	1822	110	0.0603732	-4.04995	8.80633	0.0044622	0.370413	2.35045	Os05g0194900 protein[Source:UniProtKB/TrEMBL;Acc:Q0DK50]	#		OS01G0510200	3384.5	54	6715	124.352	6.95828	9.23403	1.41331e-05	0.0101259	4.84976	Os01g0510200 protein; Putative uncharacterizedprotein P0455H03.46; Putative uncharacterized proteinP0520B06.9; Uncharacterized protein; cDNA clone:001-101-B06, full insert sequence[Source:UniProtKB/TrEMBL;Acc:Q942H1]	#
OS03G0234000	65.5	129	2	0.0155039	-6.01123	4.00561	0.004491	0.371376	2.34766	Non-symbiotic hemoglobin 3[Source:UniProtKB/Swiss-Prot;Acc:Q94FT8]	#		OS01G0557100	1125	16	2234	139.625	7.12541	7.56271	1.55688e-05	0.0108889	4.80775	-	#
OS04G0629200	341	648	34	0.0524691	-4.25239	7.21366	0.00455345	0.372584	2.34166	OSJNBa0089N06.13 protein; Os04g0629200 protein;cDNA, clone: J100086C21, full insert sequence[Source:UniProtKB/TrEMBL;Acc:B7FAN0]	#		OS09G0324300	370	3	737	245.667	7.94056	5.55524	1.60136e-05	0.0109395	4.79551	-	#
OS10G0551800	172.5	331	14	0.0422961	-4.56333	6.08902	0.00473581	0.382535	2.32461	Os10g0551800 protein; Protease inhibitor/seedstorage/LTP family protein, expressed; Putative lipidtransfer protein [Source:UniProtKB/TrEMBL;Acc:Q7XCD3]	#		OS09G0341600	994.5	14	1975	141.071	7.14028	7.3775	1.6405e-05	0.0109522	4.78502	Os09g0341600 protein; Putative uncharacterizedprotein OJ1116_F08.11; Putative uncharacterized proteinP0448B03.22 [Source:UniProtKB/TrEMBL;Acc:Q6EQB2]	#
OS01G0294500	285	542	28	0.0516605	-4.27479	6.94475	0.00488504	0.38994	2.31113	-	#		OS03G0790500	1089.5	16	2163	135.188	7.07882	7.53941	1.723e-05	0.0112474	4.76371	-	#
OS11G0645400	74	145	3	0.0206897	-5.59495	4.38244	0.00491289	0.390383	2.30866	Dirigent-like protein, expressed; Os11g0645300protein; cDNA clone:001-045-D09, full insert sequence;cDNA clone:J013049N05, full insert sequence[Source:UniProtKB/TrEMBL;Acc:Q2R0H3]	#		OS10G0525200	358	3	713	237.667	7.8928	5.53136	1.79823e-05	0.0113509	4.74516	Cytochrome P450 family protein[Source:UniProtKB/TrEMBL;Acc:Q7G231]	#
OS06G0695300	92.5	180	5	0.0277778	-5.16993	4.90689	0.00500054	0.394868	2.30098	Class III peroxidase 92; Putative peroxidase[Source:UniProtKB/TrEMBL;Acc:Q5Z8H7]	#		OS05G0395400	1557	25	3089	123.56	6.94907	8.11839	1.81614e-05	0.0113509	4.74085	Os05g0395400 protein[Source:UniProtKB/TrEMBL;Acc:Q0DIE6]	#
OS11G0179700	289.5	550	29	0.0527273	-4.24531	6.98063	0.00507071	0.398394	2.29493	At5g42500; Dirigent-like protein[Source:UniProtKB/TrEMBL;Acc:Q53NP9]	#		OS12G0614800	232	1	463	463	8.85487	4.42743	1.98695e-05	0.0121597	4.70181	-	#
OS12G0569200	1665.5	3119	212	0.0679705	-3.87895	9.66739	0.00557363	0.425149	2.25386	Expressed protein; Os12g0569100 protein[Source:UniProtKB/TrEMBL;Acc:Q2QND9]	#		OS04G0660900	539	7	1071	153	7.25739	6.43605	2.33713e-05	0.0140109	4.63132	Os04g0660900 protein; cDNA clone:002-152-C12, fullinsert sequence [Source:UniProtKB/TrEMBL;Acc:Q0J9C7]	#
OS02G0236600	819	1538	100	0.0650195	-3.94298	8.61535	0.00559076	0.425149	2.25253	Class III peroxidase 27; Putative bacterial-inducedperoxidase; cDNA, clone: J100054A05, full insert sequence[Source:UniProtKB/TrEMBL;Acc:Q6EUS1]	#		OS09G0341500	563.5	8	1119	139.875	7.12799	6.564	2.71562e-05	0.0159543	4.56613	-	#
OS06G0633100	49	97	1	0.0103093	-6.59991	3.29996	0.00628404	0.466145	2.20176	Os06g0633100 protein; Putative uncharacterizedprotein P0505A04.26; cDNA clone:002-133-D05, full insertsequence [Source:UniProtKB/TrEMBL;Acc:Q67VL6]	#		OS02G0575000	2678	54	5302	98.1852	6.61743	9.0636	2.87143e-05	0.0161689	4.5419	-	#
OS01G0609000	94.5	183	6	0.0327869	-4.93074	5.05033	0.00632123	0.467723	2.1992	Probable pleiotropic drug resistance protein 1[Source:UniProtKB/Swiss-Prot;Acc:Q7PC80]	#		OS10G0386300	503	7	999	142.714	7.15699	6.38585	2.9451e-05	0.0161689	4.5309	Expressed protein; Os10g0386300 protein; cDNAclone:002-110-F04, full insert sequence[Source:UniProtKB/TrEMBL;Acc:Q338S9]	#
OS03G0432100	3266	6087	445	0.0731066	-3.77385	10.6846	0.0063799	0.468524	2.19519	transcript_id=OS03T0432100-01	#		OS01G0959750	2420.5	49	4792	97.7959	6.6117	8.92056	2.97232e-05	0.0161689	4.5269	Os01g0959750 protein[Source:UniProtKB/TrEMBL;Acc:C7IXD5]	#
OS02G0115950	174.5	332	17	0.0512048	-4.28758	6.23125	0.00697544	0.493744	2.15643	transcript_id=OS02T0115950-00	#		OS03G0196600	721	12	1430	119.167	6.89684	7.03338	3.14436e-05	0.0166965	4.50247	Probable serine acetyltransferase 4[Source:UniProtKB/Swiss-Prot;Acc:Q10QH1]	#
OS02G0331400	231.5	438	25	0.0570776	-4.13093	6.70932	0.00703736	0.495737	2.15259	transcript_id=OS02T0331400-00	#		OS10G0456100	757	13	1501	115.462	6.85127	7.12607	3.26894e-05	0.0168181	4.48559	NAD dependent epimerase/dehydratase family protein,expressed; Os10g0456100 protein[Source:UniProtKB/TrEMBL;Acc:Q7XDQ8]	#
OS10G0552800	2266	4212	320	0.0759734	-3.71836	10.1811	0.00723021	0.506321	2.14085	Cortical cell delineating protein, putative,expressed; Os10g0552800 protein; Putative lipid transferprotein; cDNA clone:001-102-B09, full insert sequence[Source:UniProtKB/TrEMBL;Acc:Q9FWP9]	#		OS06G0146600	691	12	1370	114.167	6.835	7.00246	3.60838e-05	0.0175351	4.44269	Os06g0146600 protein; Putative uncharacterizedprotein P0036F10.20; cDNA clone:J033064J17, full insertsequence [Source:UniProtKB/TrEMBL;Acc:Q5VP47]	#
OS04G0308600	65.5	128	3	0.0234375	-5.41504	4.29248	0.0073727	0.506769	2.13237	-	#		OS06G0507300	197.5	1	394	394	8.62205	4.31103	3.63426e-05	0.0175351	4.43958	-	#
OS02G0771600	394.5	740	49	0.0662162	-3.91667	7.57305	0.00738101	0.506769	2.13188	1-aminocyclopropane-1-carboxylate oxidase;Os02g0771600 protein; cDNA clone:001-016-B02, full insertsequence; cDNA clone:J013078A14, full insert sequence;cDNA clone:J023099D13, full insert sequence[Source:UniProtKB/TrEMBL;Acc:Q6ZHG2]	#		OS09G0454600	1457.5	30	2885	96.1667	6.58747	8.20062	3.64134e-05	0.0175351	4.43874	Os09g0454600 protein[Source:UniProtKB/TrEMBL;Acc:Q0J198]	#
OS05G0403300	120.5	231	10	0.04329	-4.52982	5.58684	0.00738423	0.506769	2.13169	Os05g0403300 protein; Putative uncharacterizedprotein OSJNBb0006J12.11[Source:UniProtKB/TrEMBL;Acc:Q6AUL0]	#		OS08G0509100	767	14	1520	108.571	6.7625	7.18861	3.76528e-05	0.0178395	4.4242	Probable lipoxygenase 8, chloroplastic[Source:UniProtKB/Swiss-Prot;Acc:Q84YK8]	#
OS01G0914100	210.5	398	23	0.0577889	-4.11306	6.58009	0.00774564	0.520659	2.11094	Os01g0914100 protein; Putative uncharacterizedprotein P0004D12.4; Putative uncharacterized proteinP0470A12.51 [Source:UniProtKB/TrEMBL;Acc:Q8S077]	#		OS01G0850900	1622.5	35	3210	91.7143	6.51907	8.38882	3.97894e-05	0.0182627	4.40023	Os01g0850900 protein; SOUL heme-binding protein-like; cDNA clone:001-122-A04, full insert sequence; cDNAclone:J033112K22, full insert sequence[Source:UniProtKB/TrEMBL;Acc:Q8LQ41]	#
OS01G0205900	80.5	156	5	0.0320513	-4.96347	4.80367	0.00787675	0.525863	2.10365	Os01g0205900 protein; Putative bacterial-inducedperoxidase; cDNA clone:001-029-H05, full insert sequence;cDNA clone:001-205-B03, full insert sequence[Source:UniProtKB/TrEMBL;Acc:Q5QNM7]	#		OS04G0206450	238.5	2	475	237.5	7.89178	4.94589	4.10583e-05	0.0185322	4.3866	OSJNBa0052O21.13 protein[Source:UniProtKB/TrEMBL;Acc:Q7XWK4]	#
OS11G0670900	567	1057	77	0.0728477	-3.77897	8.15627	0.00817381	0.540779	2.08758	Expressed protein; Os11g0670900 protein; cDNAclone:002-141-D12, full insert sequence[Source:UniProtKB/TrEMBL;Acc:Q2QZU6]	#		OS03G0165050	698	13	1383	106.385	6.73315	7.06701	4.24725e-05	0.0186213	4.37189	transcript_id=OS03T0165050-00	#
OS01G0726100	102	196	8	0.0408163	-4.61471	5.30735	0.00821822	0.542074	2.08522	Os01g0726100 protein; Putative uncharacterizedprotein P0042A10.19; Uncharacterized protein; cDNAclone:002-104-A05, full insert sequence[Source:UniProtKB/TrEMBL;Acc:Q8S154]	#		OS02G0811800	1291	29	2553	88.0345	6.46	8.08798	4.83817e-05	0.0209002	4.31532	-	#
OS02G0131400	366.5	686	47	0.0685131	-3.86748	7.48833	0.00826355	0.542074	2.08283	-	#		OS09G0483400	9433	244	18622	76.3197	6.25398	11.0577	5.03952e-05	0.0214545	4.29761	transcript_id=OS09T0483400-01	#
OS02G0458100	787.5	1462	113	0.0772914	-3.69355	8.66695	0.00871656	0.558803	2.05965	-	#		OS08G0156000	880.5	19	1742	91.6842	6.5186	7.50723	5.25862e-05	0.0220674	4.27913	Os08g0156033 protein; Putative uncharacterizedprotein P0438H08.6; cDNA, clone: J100019J19, full insertsequence [Source:UniProtKB/TrEMBL;Acc:Q6ZDA5]	#
OS01G0138900	1681.5	3109	254	0.0816983	-3.61355	9.79546	0.00895592	0.568276	2.04789	Cis,cis-muconate cycloisomerase-like; Os01g0138900protein [Source:UniProtKB/TrEMBL;Acc:Q5ZC51]	#		OS05G0527000	418.5	7	830	118.571	6.88961	6.25216	5.46788e-05	0.0226224	4.26218	Os05g0527000 protein; Putative flavonolglucosyltransferase [Source:UniProtKB/TrEMBL;Acc:Q65X84]	#
OS01G0649900	362.5	677	48	0.070901	-3.81805	7.49399	0.0090024	0.568276	2.04564	Lipase-like; Os01g0649900 protein; Uncharacterizedprotein [Source:UniProtKB/TrEMBL;Acc:Q8RZ61]	#		OS01G0816100	1346.5	33	2660	80.6061	6.33282	8.2108	6.02212e-05	0.0241099	4.22025	NAC domain-containing protein 68[Source:UniProtKB/Swiss-Prot;Acc:Q52QH4]	#
OS03G0102700	867.5	1608	127	0.0789801	-3.66237	8.81987	0.00902362	0.568276	2.04462	-	#		OS08G0508800	329	5	653	130.6	7.02901	5.83643	6.20016e-05	0.0241099	4.2076	Lipoxygenase 7, chloroplastic[Source:UniProtKB/Swiss-Prot;Acc:P38419]	#
OS02G0629800	963.5	1782	145	0.0813692	-3.61937	8.9896	0.00954184	0.58525	2.02037	-	#		OS07G0418500	870.5	20	1721	86.05	6.4271	7.53548	6.22477e-05	0.0241099	4.20588	Os07g0418500 protein; Putative cytochrome P450;cDNA clone:J013166A09, full insert sequence[Source:UniProtKB/TrEMBL;Acc:Q8LHV0]	#
OS02G0768300	2199	4054	344	0.0848545	-3.55887	10.2057	0.00964115	0.588513	2.01587	Os02g0768300 protein; Putative nodulin MtN21; cDNAclone:J033030K15, full insert sequence[Source:UniProtKB/TrEMBL;Acc:Q6ZGK2]	#		OS02G0737200	763	17	1509	88.7647	6.47191	7.32342	6.23779e-05	0.0241099	4.20497	Putative uncharacterized protein[Source:UniProtKB/TrEMBL;Acc:B9F2W3]	#
OS02G0557800	490	910	70	0.0769231	-3.70044	7.9795	0.00976178	0.590025	2.01047	A-type response regulator; Putative responseregulator 7; TypeA response regulator 2; cDNAclone:J023061L14, full insert sequence[Source:UniProtKB/TrEMBL;Acc:Q6YVX7]	#		OS09G0518200	3738	106	7370	69.5283	6.11953	9.78768	7.1354e-05	0.026532	4.14658	Os09g0518200 protein; Putative UDP-glucose:salicylic acid glucosyltransferase[Source:UniProtKB/TrEMBL;Acc:Q69IV0]	#
OS05G0563550	602	1115	89	0.0798206	-3.64709	8.29928	0.0100577	0.598958	1.9975	-	#		OS07G0593400	615	14	1216	86.8571	6.44057	7.02764	7.67383e-05	0.0281774	4.11499	Putative uncharacterized protein[Source:UniProtKB/TrEMBL;Acc:B9FY79]	#
OS12G0198900	577	1069	85	0.0795136	-3.65266	8.23572	0.0100774	0.598958	1.99665	NB-ARC domain containing protein[Source:UniProtKB/TrEMBL;Acc:Q2QWD6]	#		OS01G0628000	271.5	4	539	134.75	7.07414	5.53707	7.93869e-05	0.0284389	4.10025	Os01g0628000 protein[Source:UniProtKB/TrEMBL;Acc:Q0JL28]	#
OS05G0506600	51	100	2	0.02	-5.64386	3.82193	0.0103108	0.609416	1.98671	transcript_id=OS05T0506600-00	#		OS10G0506200	848	22	1674	76.0909	6.24965	7.58426	8.65998e-05	0.0302792	4.06248	Os10g0506200 protein[Source:UniProtKB/TrEMBL;Acc:B9G6I9]	#
OS08G0101100	424	787	61	0.0775095	-3.68948	7.77548	0.0104452	0.613653	1.98108	HMG type nucleosome/chromatin assembly factor;Os08g0101100 protein; Putative HMG typenucleosome/chromatin assembly factor D; cDNAclone:J023035E20, full insert sequence[Source:UniProtKB/TrEMBL;Acc:Q6Z1Z2]	#		OS10G0439800	194	2	386	193	7.59246	4.79623	8.76164e-05	0.0302792	4.05741	Cytochrome P450 family protein, expressed[Source:UniProtKB/TrEMBL;Acc:Q7XE29]	#
OS08G0136300	58	113	3	0.0265487	-5.23522	4.20257	0.0109261	0.631799	1.96154	33-kDa secretory protein; Os08g0136300 protein[Source:UniProtKB/TrEMBL;Acc:Q6ZJX8]	#		OS09G0572000	427.5	9	846	94	6.55459	6.44722	8.89165e-05	0.0303712	4.05102	-	#
OS05G0134800	660.5	1218	103	0.0845649	-3.5638	8.4684	0.0113218	0.646014	1.94609	Class III peroxidase 67; Os05g0134800 protein[Source:UniProtKB/TrEMBL;Acc:Q5U1M6]	#		OS10G0525500	626	16	1236	77.25	6.27146	7.13573	0.000100932	0.0340789	3.99597	Glutathione S-transferase parC, putative,expressed; cDNA clone:001-111-C12, full insert sequence[Source:UniProtKB/TrEMBL;Acc:Q7G228]	#
OS12G0503000	1155	2123	187	0.0880829	-3.50499	9.29939	0.0113259	0.646014	1.94593	Ureide permease 4, putative, expressed; cDNAclone:002-105-A09, full insert sequence[Source:UniProtKB/TrEMBL;Acc:Q2QQ87]	#		OS06G0215500	241	4	478	119.5	6.90087	5.45043	0.000120986	0.0403859	3.91727	-	#
OS08G0529000	154	290	18	0.062069	-4.00998	6.17492	0.0115856	0.652278	1.93608	-	#		OS10G0527800	5932.5	214	11651	54.4439	5.7667	10.6248	0.000136274	0.0449781	3.86559	Glutathione S-transferase, N-terminal domaincontaining protein, expressed; Os10g0527800 protein;Putative glutathione S-transferase; Putative glutathioneS-transferase OsGSTU12; cDNA clone:001-121-C09, fullinsert sequence [Source:UniProtKB/TrEMBL;Acc:Q945W6]	#
OS08G0431700	2913	5333	493	0.0924433	-3.43529	10.6631	0.0117895	0.658396	1.9285	Os08g0431700 protein; cDNA clone:J033125N22, fullinsert sequence [Source:UniProtKB/TrEMBL;Acc:Q0J5I7]	#		OS08G0457400	1003	32	1974	61.6875	5.94691	7.97345	0.000137978	0.0450346	3.86019	Os08g0457400 protein; Putative Avr9/Cf-9 rapidlyelicited protein; cDNA clone:002-119-E08, full insertsequence [Source:UniProtKB/TrEMBL;Acc:Q6Z0P8]	#
OS07G0115500	370	685	55	0.080292	-3.6386	7.60066	0.0119528	0.664254	1.92253	Os07g0115500 protein; Putative uncharacterizedprotein OJ1138_B05.116[Source:UniProtKB/TrEMBL;Acc:Q8H2N9]	#		OS03G0724700	6650.5	245	13056	53.2898	5.73579	10.8045	0.000143703	0.0463877	3.84253	Maf-like protein, expressed; cDNA clone:002-144-A12, full insert sequence[Source:UniProtKB/TrEMBL;Acc:Q10DP4]	#
OS07G0637700	276	513	39	0.0760234	-3.71741	7.14411	0.01204	0.666371	1.91937	-	#		OS03G0860100	311	7	615	87.8571	6.45709	6.0359	0.00014986	0.046929	3.82431	AP2 domain containing protein, expressed;Os03g0860100 protein; cDNA clone:006-211-G07, full insertsequence [Source:UniProtKB/TrEMBL;Acc:Q10A97]	#
OS11G0539200	583	1074	92	0.0856611	-3.54522	8.29617	0.0120457	0.666371	1.91917	Os11g0539200 protein; Xyloglucanendotransglucosylase/hydrolase, putative, expressed; cDNAclone:J023105D14, full insert sequence[Source:UniProtKB/TrEMBL;Acc:Q2R336]	#		OS12G0614851	500	14	986	70.4286	6.13809	6.8764	0.000150173	0.046929	3.82341	transcript_id=OS12T0614851-00	#
OS06G0514100	1049.5	1924	175	0.0909563	-3.45868	9.18055	0.012438	0.677859	1.90525	transcript_id=OS06T0514100-01	#		OS07G0605800	1417	49	2785	56.8367	5.82875	8.52909	0.000151945	0.0469831	3.81831	-	#
OS03G0368000	94.5	180	9	0.05	-4.32193	5.33089	0.0129241	0.701747	1.8886	Class III peroxidase 42; Peroxidase family protein,expressed; Putative peroxidase[Source:UniProtKB/TrEMBL;Acc:Q5U1Q1]	#		OS06G0592500	2034	73	3995	54.726	5.77416	9.0769	0.000154091	0.0471502	3.81222	Os06g0592500 protein; Putative ethylene-responsivetranscriptional coactivator; cDNA clone:002-157-H08, fullinsert sequence; cDNA clone:J033114G13, full insertsequence [Source:UniProtKB/TrEMBL;Acc:Q69XD8]	#
OS03G0145050	142.5	268	17	0.0634328	-3.97863	6.07678	0.0129627	0.702496	1.8873	transcript_id=OS03T0145050-01	#		OS09G0400400	1009.5	34	1985	58.3824	5.86746	8.02119	0.000159156	0.0475922	3.79818	Probable cinnamyl alcohol dehydrogenase 8D[Source:UniProtKB/Swiss-Prot;Acc:Q6ERW5]	#
OS04G0423400	171	320	22	0.06875	-3.8625	6.39068	0.0131212	0.70722	1.88203	-	#		OS01G0597800	801	26	1576	60.6154	5.92161	7.66125	0.000160396	0.0475922	3.79481	Glucosyltransferase IS5a salicylate-induced-like;Os01g0597800 protein; cDNA clone:001-113-H06, full insertsequence [Source:UniProtKB/TrEMBL;Acc:Q5ZAF2]	#
OS08G0120600	2345.5	4275	416	0.0973099	-3.36127	10.3811	0.0136029	0.725319	1.86637	Fructose-bisphosphate aldolase[Source:UniProtKB/TrEMBL;Acc:Q6YPF1]	#		OS03G0760200	1745	64	3426	53.5312	5.74231	8.87115	0.00016936	0.0497494	3.77119	Os03g0760200 protein[Source:UniProtKB/TrEMBL;Acc:Q0DND2]	#
OS04G0522100	520	955	85	0.0890052	-3.48997	8.15437	0.0136203	0.725319	1.86581	OSJNBa0019D11.21 protein[Source:UniProtKB/TrEMBL;Acc:Q7XUA9]	#		OS02G0269600	621	20	1222	61.1	5.9331	7.28848	0.000181837	0.0523674	3.74032	Os02g0269600 protein; Putative subtilisin-likeserine proteinase [Source:UniProtKB/TrEMBL;Acc:Q6ERT3]	#
OS09G0426500	335	618	52	0.0841424	-3.57102	7.48595	0.0138736	0.728791	1.85781	cDNA, clone: J075189B12, full insert sequence[Source:UniProtKB/TrEMBL;Acc:B7F9F1]	#		OS12G0215950	236.5	5	468	93.6	6.54844	5.59615	0.000195857	0.0556631	3.70806	Leucine Rich Repeat family protein, expressed[Source:UniProtKB/TrEMBL;Acc:Q2QVW9]	#
OS10G0199500	362	667	57	0.0854573	-3.54865	7.60722	0.0139405	0.728791	1.85572	-	#		OS01G0934800	3068	123	6013	48.8862	5.61135	9.74819	0.000197071	0.0556631	3.70538	Esterase PIR7B [Source:UniProtKB/Swiss-Prot;Acc:Q0JG99]	#
OS01G0296700	84	160	8	0.05	-4.32193	5.16096	0.0150354	0.765098	1.82288	Os01g0296700 protein[Source:UniProtKB/TrEMBL;Acc:Q0JNF8]	#		OS06G0649000	576.5	19	1134	59.6842	5.89928	7.19757	0.000202396	0.0558373	3.6938	Os06g0649000 protein[Source:UniProtKB/TrEMBL;Acc:Q0DAJ3]	#
OS11G0113700	2414	4383	445	0.101529	-3.30004	10.4477	0.0151109	0.765098	1.82071	CBL-interacting protein kinase 15[Source:UniProtKB/Swiss-Prot;Acc:Q2RBF0]	#		OS04G0373400	10300	433	20167	46.5751	5.54149	11.529	0.000206252	0.0558373	3.6856	-	#
OS10G0483500	227.5	421	34	0.0807601	-3.63021	6.90257	0.0152972	0.769442	1.81539	Cytokinin dehydrogenase 3 [Source:UniProtKB/Swiss-Prot;Acc:Q8LNV6]	#		OS12G0556300	1163	44	2282	51.8636	5.69665	8.30776	0.000206982	0.0558373	3.68407	Calmodulin-binding protein, putative, expressed;Os12g0556300 protein[Source:UniProtKB/TrEMBL;Acc:Q2QNS2]	#
OS06G0514800	154.5	288	21	0.0729167	-3.77761	6.28112	0.0160212	0.78437	1.79531	transcript_id=OS06T0514800-00	#		OS05G0588900	1441	56	2826	50.4643	5.65719	8.63595	0.000208827	0.0558373	3.68021	Putative AAA-type ATPase[Source:UniProtKB/TrEMBL;Acc:Q6L566]	#
OS01G0695100	5080.5	9185	976	0.10626	-3.23433	11.5479	0.0164202	0.789434	1.78462	transcript_id=OS01T0695100-01	#		OS07G0625500	124.5	1	248	248	7.9542	3.9771	0.000209093	0.0558373	3.67966	Os07g0625500 protein; Putative Skp1(S-phase kinase-associated protein1); cDNA clone:002-113-F08, full insertsequence [Source:UniProtKB/TrEMBL;Acc:Q8LI46]	#
OS02G0106100	440	804	76	0.0945274	-3.40312	7.94949	0.016493	0.791635	1.7827	Os02g0106100 protein; Vacuolar acid invertase[Source:UniProtKB/TrEMBL;Acc:Q6ETD3]	#		OS01G0585200	304.5	8	601	75.125	6.23122	6.11561	0.000214279	0.0567067	3.66902	Os01g0585200 protein; Putative uncharacterizedprotein OSJNBb0024F06.27; Putative uncharacterized proteinP0712E02.14; cDNA clone:002-132-G01, full insert sequence[Source:UniProtKB/TrEMBL;Acc:Q94D46]	#
OS05G0382600	643.5	1171	116	0.0990606	-3.33554	8.52575	0.0167165	0.797153	1.77686	-	#		OS02G0154000	277.5	7	548	78.2857	6.29068	5.95269	0.000221186	0.0580119	3.65524	Os02g0154000 protein; Putative Phytosulfokinereceptor [Source:UniProtKB/TrEMBL;Acc:Q67IT1]	#
OS03G0214100	847	1538	156	0.10143	-3.30144	8.93612	0.0168122	0.797722	1.77438	Replication protein A 70 kDa DNA-binding subunit B[Source:UniProtKB/Swiss-Prot;Acc:Q10Q08]	#		OS12G0617400	173	3	343	114.333	6.8371	5.00351	0.000243288	0.0632442	3.61388	transcript_id=OS12T0617400-01	#
OS01G0848200	323.5	593	54	0.0910624	-3.457	7.48339	0.0168663	0.797823	1.77298	Os01g0848200 protein; Putative delta-1-pyrroline-5-carboxylate synthetase; Uncharacterized protein; cDNAclone:J033031H21, full insert sequence[Source:UniProtKB/TrEMBL;Acc:Q941T1]	#		OS02G0584800	1112	45	2179	48.4222	5.5976	8.29065	0.000252522	0.0650686	3.5977	-	#
OS08G0409100	650	1182	118	0.0998308	-3.32437	8.54483	0.0169941	0.798991	1.7697	Probable trehalose-phosphate phosphatase 6[Source:UniProtKB/Swiss-Prot;Acc:Q6ZAL2]	#		OS06G0215900	2998	132	5864	44.4242	5.47328	9.78103	0.000258277	0.065973	3.58791	Putative 12-oxophytodienoate reductase 4[Source:UniProtKB/Swiss-Prot;Acc:Q69TH8]	#
OS09G0491100	278.5	511	46	0.0900196	-3.47362	7.26037	0.0175287	0.814997	1.75625	Beta-glucosidase 30 [Source:UniProtKB/Swiss-Prot;Acc:Q0J0N4]	#		OS01G0959200	728	28	1428	51	5.67243	7.64357	0.00026289	0.0662704	3.58023	Uncharacterized protein[Source:UniProtKB/TrEMBL;Acc:B9EWK0]	#
OS07G0129300	1226.5	2216	237	0.106949	-3.225	9.50124	0.0181973	0.83471	1.73999	-	#		OS01G0307686	857.5	34	1681	49.4412	5.62764	7.90128	0.000263954	0.0662704	3.57847	transcript_id=OS01T0307686-00	#
OS10G0554800	409.5	746	73	0.0978552	-3.35321	7.86643	0.0182843	0.835303	1.73792	transcript_id=OS10T0554800-01	#		OS08G0404500	307	9	605	67.2222	6.07087	6.20536	0.000269653	0.0671275	3.5692	-	#
OS03G0172850	147.5	274	21	0.0766423	-3.70571	6.24517	0.0183698	0.835788	1.7359	Putative uncharacterized protein[Source:UniProtKB/TrEMBL;Acc:B9FBK7]	#		OS01G0631800	305.5	9	602	66.8889	6.06369	6.20177	0.000274129	0.0673423	3.56204	Os01g0631800 protein; Putative uncharacterizedprotein B1158C05.14; Uncharacterized protein; cDNAclone:J023019C22, full insert sequence[Source:UniProtKB/TrEMBL;Acc:Q8RZJ7]	#
OS05G0499300	1754.5	3164	345	0.109039	-3.19708	10.029	0.0184549	0.835788	1.73389	Peroxidase 1 [Source:UniProtKB/Swiss-Prot;Acc:P37834]	#		OS04G0654500	630	24	1236	51.5	5.6865	7.42821	0.000277257	0.0673423	3.55712	transcript_id=OS04T0654500-01	#
OS03G0130300	431.5	785	78	0.0993631	-3.33115	7.95098	0.0186418	0.841174	1.72951	-	#		OS12G0615000	142	2	282	141	7.13955	4.56978	0.000277393	0.0673423	3.5569	Protein kinase domain containing protein, expressed[Source:UniProtKB/TrEMBL;Acc:Q2QM74]	#
OS11G0115100	360.5	657	64	0.0974125	-3.35975	7.67987	0.0188839	0.846893	1.72391	Non-specific lipid-transfer protein 3[Source:UniProtKB/Swiss-Prot;Acc:Q2QYL3]	#		OS06G0207950	477	17	937	55.1176	5.78444	6.97968	0.000281519	0.0677839	3.55049	transcript_id=OS06T0207950-00	#
OS01G0881300	909.5	1643	176	0.107121	-3.22269	9.07077	0.018984	0.849621	1.72161	Bidirectional sugar transporter SWEET1a[Source:UniProtKB/Swiss-Prot;Acc:Q8RZQ8]	#		OS01G0584900	189.5	4	375	93.75	6.55075	5.27537	0.000284057	0.0678387	3.5466	Os01g0584900 protein; Uncharacterized protein; WRKYtranscription factor 28-like; WRKY transcription factor77; WRKY5; cDNA clone:002-144-B05, full insert sequence[Source:UniProtKB/TrEMBL;Acc:Q94D50]	#
OS12G0586300	221	406	36	0.08867	-3.49541	6.91763	0.0190443	0.849621	1.72024	Myb-like DNA-binding domain, SHAQKYF class familyprotein, expressed; Os12g0586300 protein[Source:UniProtKB/TrEMBL;Acc:Q2QMY1]	#		OS07G0637300	5926	278	11574	41.6331	5.37966	10.8088	0.000291374	0.0690251	3.53555	-	#
OS03G0234900	72	137	7	0.0510949	-4.29068	4.95269	0.0191388	0.851822	1.71809	Class III peroxidase 39; Os03g0234900 protein;Peroxidase 53, putative, expressed; cDNA clone:001-105-G10, full insert sequence; cDNA clone:J013142D12, fullinsert sequence [Source:UniProtKB/TrEMBL;Acc:Q5U1Q4]	#		OS02G0270200	889.5	37	1742	47.0811	5.55708	7.98799	0.000295526	0.0694486	3.5294	Os02g0270200 protein[Source:UniProtKB/TrEMBL;Acc:Q0E256]	#
OS07G0551700	195	359	31	0.086351	-3.53364	6.72102	0.0193463	0.85716	1.7134	Probable mixed-linked glucan synthase 8[Source:UniProtKB/Swiss-Prot;Acc:Q84S18]	#		OS11G0702400	381.5	13	750	57.6923	5.85031	6.62559	0.000304093	0.0708135	3.51699	Os11g0702400 protein; Zinc finger, C2H2 type familyprotein, expressed; Zinc finger, C2H2 type, putative; cDNAclone:001-103-H07, full insert sequence; cDNA clone:001-111-B01, full insert sequence[Source:UniProtKB/TrEMBL;Acc:Q53NL6]	#
OS07G0642200	295	538	52	0.0966543	-3.37102	7.38595	0.0200399	0.878616	1.6981	-	#		OS06G0249350	652	26	1278	49.1538	5.61923	7.51006	0.000306155	0.0708135	3.51406	-	#
OS11G0150400	128	238	18	0.0756303	-3.72489	6.03237	0.0201056	0.879531	1.69668	Expressed protein; Os11g0150400 protein; cDNAclone:001-011-H08, full insert sequence; cDNAclone:J023101N09, full insert sequence[Source:UniProtKB/TrEMBL;Acc:Q53PY3]	#		OS11G0664800	1921	88	3754	42.6591	5.41478	9.16682	0.000309695	0.0710726	3.50907	transcript_id=OS11T0664800-00	#
OS07G0677300	2526	4535	517	0.114002	-3.13287	10.5805	0.0201207	0.879531	1.69636	Peroxidase 2 [Source:UniProtKB/Swiss-Prot;Acc:Q0D3N0]	#		OS08G0352100	720.5	30	1411	47.0333	5.55561	7.6847	0.000325534	0.0735581	3.4874	Os08g0352100 protein; Putative uncharacterizedprotein P0475C12.35 [Source:UniProtKB/TrEMBL;Acc:Q6ZDT2]	#
OS07G0287400	3674	6583	765	0.116208	-3.10521	11.1319	0.020752	0.901762	1.68294	Os07g0287400 protein; Putative uncharacterizedprotein P0045F02.128; cDNA clone:001-108-F06, full insertsequence [Source:UniProtKB/TrEMBL;Acc:Q8GVT9]	#		OS02G0208400	1221	55	2387	43.4	5.43962	8.50117	0.000328946	0.0737617	3.48288	-	#
OS02G0802500	12679	22688	2670	0.117683	-3.08702	12.9261	0.0208665	0.904061	1.68055	Os02g0802500 protein; Proton translocatingpyrophosphatase; Vacuolar proton pyrophosphatase[Source:UniProtKB/TrEMBL;Acc:Q75U53]	#		OS04G0179700	1338	62	2614	42.1613	5.39785	8.65312	0.00034677	0.0767119	3.45996	Syn-pimara-7,15-diene synthase[Source:UniProtKB/Swiss-Prot;Acc:Q0JEZ8]	#
OS09G0414900	40.5	79	2	0.0253165	-5.30378	3.65189	0.0210719	0.910276	1.6763	-	#		OS11G0490900	1258.5	58	2459	42.3966	5.40588	8.56092	0.000347325	0.0767119	3.45926	-	#
OS08G0380100	244.5	446	43	0.0964126	-3.37464	7.11358	0.0216802	0.924318	1.66394	BURP domain-containing protein 12[Source:UniProtKB/Swiss-Prot;Acc:Q6ZA27]	#		OS06G0579100	4072.5	202	7943	39.3218	5.29726	10.3068	0.000351812	0.0768937	3.45369	Os06g0579100 protein[Source:UniProtKB/TrEMBL;Acc:C7J3I2]	#
OS02G0758000	342.5	621	64	0.10306	-3.27845	7.63922	0.0218618	0.925346	1.66031	-	#		OS12G0639500	1173	54	2292	42.4444	5.4075	8.45864	0.000353384	0.0768937	3.45175	Os12g0639500 protein[Source:UniProtKB/TrEMBL;Acc:Q0ILK7]	#
OS03G0401300	42095	75056	9134	0.121696	-3.03865	14.6764	0.0225179	0.945573	1.64747	-	#		OS01G0954000	983.5	45	1922	42.7111	5.41654	8.20012	0.000367976	0.07948	3.43418	Probable NADPH:quinone oxidoreductase 2[Source:UniProtKB/Swiss-Prot;Acc:Q941Y8]	#
OS10G0335000	51.5	99	4	0.040404	-4.62936	4.31468	0.0228045	0.949836	1.64198	Dirigent, putative, expressed[Source:UniProtKB/TrEMBL;Acc:Q7G3R5]	#		OS02G0179600	298.5	10	587	58.7	5.87529	6.25957	0.000374393	0.0802759	3.42667	Os02g0179600 protein; Putative uncharacterizedprotein P0544B02.26 [Source:UniProtKB/TrEMBL;Acc:Q6ETK8]	#
OS04G0309900	57	109	5	0.0458716	-4.44626	4.54506	0.0229375	0.949836	1.63945	-	#		OS01G0627600	2558.5	128	4989	38.9766	5.28453	9.64227	0.000379485	0.0807781	3.42081	-	#
OS05G0407100	165	303	27	0.0891089	-3.48829	6.49903	0.0229684	0.949836	1.63887	Os05g0407100 protein[Source:UniProtKB/TrEMBL;Acc:Q0DI91]	#		OS04G0654400	663.5	29	1298	44.7586	5.48409	7.60003	0.000385286	0.0814229	3.41422	Os04g0654400 protein; cDNA clone:002-134-F12, fullinsert sequence [Source:UniProtKB/TrEMBL;Acc:B7F0Q2]	#
OS01G0905800	23425	41730	5120	0.122694	-3.02687	13.8354	0.0230359	0.949836	1.63759	Fructose-bisphosphate aldolase[Source:UniProtKB/TrEMBL;Acc:Q5N725]	#		OS01G0389700	559	24	1094	45.5833	5.51043	7.34018	0.000404448	0.0848619	3.39314	-	#
OS03G0809000	230	419	41	0.097852	-3.35325	7.03418	0.0230676	0.949836	1.637	Dirigent-like protein, expressed; Os03g0809000protein; Putative dirigent-like protein; cDNAclone:J023132M14, full insert sequence[Source:UniProtKB/TrEMBL;Acc:Q6ATP8]	#		OS03G0838800	549	24	1074	44.75	5.48382	7.32687	0.000428179	0.089204	3.36837	-	#
OS01G0786700	444.5	801	88	0.109863	-3.18623	8.05255	0.0233274	0.953049	1.63213	Membrane protein-like; Uncharacterized protein[Source:UniProtKB/TrEMBL;Acc:Q5ZAL4]	#		OS01G0714800	125.5	2	249	124.5	6.96	4.48	0.000437519	0.090508	3.359	-	#
OS09G0294000	1307.5	2337	278	0.118956	-3.0715	9.65469	0.0234258	0.955742	1.6303	Aspartate kinase-homoserine dehydrogenase;Os09g0294000 protein; cDNA clone:J013146N15, full insertsequence [Source:UniProtKB/TrEMBL;Acc:Q69LG7]	#		OS10G0568900	5995	331	11659	35.2236	5.13847	10.9399	0.000466232	0.0946114	3.3314	transcript_id=OS10T0568900-01	#
OS06G0578700	172.5	316	29	0.0917722	-3.4458	6.58088	0.0237014	0.961157	1.62523	-	#		OS05G0324700	389.5	16	763	47.6875	5.57554	6.78777	0.000467018	0.0946114	3.33067	-	#
OS06G0115700	135	249	21	0.0843373	-3.56768	6.17616	0.0237796	0.962158	1.62379	Os06g0115700 protein; Putative uncharacterizedprotein OSJNBa0019F11.18-2[Source:UniProtKB/TrEMBL;Acc:Q5VRL1]	#		OS10G0360900	122.5	2	243	121.5	6.92481	4.46241	0.000478269	0.096227	3.32033	Expressed protein[Source:UniProtKB/TrEMBL;Acc:Q339F4]	#
OS02G0285300	401.5	723	80	0.11065	-3.17592	7.90989	0.0244063	0.97675	1.6125	-	#		OS09G0324400	1095.5	58	2133	36.7759	5.20069	8.45832	0.000529365	0.105068	3.27624	Os09g0324400 protein; Putative uncharacterizedprotein P0692F07.7; cDNA clone:002-147-B05, full insertsequence [Source:UniProtKB/TrEMBL;Acc:Q6K3X6]	#
OS12G0113500	1590.5	2834	347	0.122442	-3.02983	9.95371	0.0246964	0.983005	1.60737	-	#		OS08G0412800	96.5	1	192	192	7.58496	3.79248	0.00054811	0.108059	3.26113	Os08g0412800 protein; Putative uncharacterizedprotein OSJNBa0007M04.21; cDNA clone:002-150-B08, fullinsert sequence [Source:UniProtKB/TrEMBL;Acc:Q6Z563]	#
OS03G0721300	256	464	48	0.103448	-3.27302	7.22147	0.0247457	0.983634	1.6065	-	#		OS02G0222100	6241	367	12115	33.0109	5.04487	11.0421	0.000558097	0.109294	3.25329	Os02g0222100 protein[Source:UniProtKB/TrEMBL;Acc:C7IY87]	#
OS12G0114800	492	883	101	0.114383	-3.12806	8.22224	0.0249443	0.984994	1.60303	-	#		OS01G0186900	737	38	1436	37.7895	5.23991	7.86788	0.000567408	0.11016	3.2461	-	#
OS11G0426400	118.5	219	18	0.0821918	-3.60486	5.97236	0.0251615	0.986005	1.59926	Os11g0426400 protein[Source:UniProtKB/TrEMBL;Acc:Q0IT23]	#		OS03G0361700	886	47	1725	36.7021	5.19779	8.15348	0.000570017	0.11016	3.24411	Os03g0361700 protein[Source:UniProtKB/TrEMBL;Acc:C7J0Q6]	#
OS05G0573200	258.5	468	49	0.104701	-3.25565	7.24254	0.0252951	0.986005	1.59696	Isocitrate dehydrogenase [NADP][Source:UniProtKB/TrEMBL;Acc:Q65XK3]	#		OS01G0955100	2543	148	4938	33.3649	5.06026	9.73958	0.000583893	0.11062	3.23367	Probable calcium-binding protein CML31[Source:UniProtKB/Swiss-Prot;Acc:Q8RYK0]	#
OS07G0412100	1142.5	2031	254	0.125062	-2.99929	9.48833	0.0267841	1	1.57212	-	#		OS01G0949900	1637.5	93	3182	34.2151	5.09656	9.08744	0.000583986	0.11062	3.2336	transcript_id=OS01T0949900-01	#
OS05G0512600	627.5	1119	136	0.121537	-3.04053	8.60773	0.0272672	1	1.56436	Os05g0512600 protein; Putative uncharacterizedprotein B1155G07.7; Putative uncharacterized proteinOJ1005_B11.18; cDNA clone:J033063E20, full insert sequence[Source:UniProtKB/TrEMBL;Acc:Q6L527]	#		OS04G0518400	994.5	54	1935	35.8333	5.16323	8.3365	0.000584214	0.11062	3.23343	-	#
OS07G0489500	83	155	11	0.0709677	-3.81669	5.36778	0.0273325	1	1.56332	Putative ubiquitin / ribosomal protein CEP52[Source:UniProtKB/TrEMBL;Acc:Q7XHS4]	#		OS08G0353700	278	11	545	49.5455	5.63068	6.27477	0.000587463	0.11062	3.23102	Os08g0353700 protein[Source:UniProtKB/TrEMBL;Acc:Q0J685]	#
OS07G0558900	53.5	102	5	0.0490196	-4.3505	4.49718	0.0275965	1	1.55915	transcript_id=OS07T0558900-00	#		OS08G0156100	115.5	2	229	114.5	6.8392	4.4196	0.000593682	0.111079	3.22645	Os08g0156100 protein; cDNA clone:001-112-H02, fullinsert sequence [Source:UniProtKB/TrEMBL;Acc:Q0J7X8]	#
OS12G0139400	409.5	733	86	0.117326	-3.0914	7.97197	0.0277285	1	1.55707	-	#		OS08G0412700	966.5	53	1880	35.4717	5.1486	8.30222	0.000605634	0.112241	3.21779	-	#
OS10G0530200	370.5	663	78	0.117647	-3.08746	7.82913	0.0287185	1	1.54184	Glutathione S-transferase GSTU6, putative,expressed; Os10g0530200 protein; Putative glutathione S-transferase; cDNA clone:002-121-B04, full insert sequence[Source:UniProtKB/TrEMBL;Acc:Q8S715]	#		OS10G0529500	2263.5	133	4394	33.0376	5.04604	9.5783	0.000609283	0.112241	3.21518	Glutathione S-transferase GSTU6, putative,expressed; Os10g0529500 protein; Putative glutathione S-transferase; cDNA, clone: J100065O13, full insert sequence[Source:UniProtKB/TrEMBL;Acc:Q8S710]	#
OS01G0127200	139.5	255	24	0.0941176	-3.40939	6.28966	0.0287495	1	1.54137	Uncharacterized protein; cDNA, clone: J100045I20,full insert sequence[Source:UniProtKB/TrEMBL;Acc:A2ZNT5]	#		OS09G0551201	375	17	733	43.1176	5.43021	6.80257	0.000611353	0.112241	3.21371	transcript_id=OS09T0551201-00	#
OS03G0188400	261	469	53	0.113006	-3.14552	7.30068	0.0297332	1	1.52676	-	#		OS08G0169100	370	17	723	42.5294	5.41039	6.79266	0.000638384	0.116475	3.19492	transcript_id=OS08T0169100-01	#
OS02G0617100	47	90	4	0.0444444	-4.49185	4.24593	0.0297454	1	1.52658	Os02g0617100 protein; Putative uncharacterizedprotein OJ1014_H03.2; Putative uncharacterized proteinOJ1792_D02.27 [Source:UniProtKB/TrEMBL;Acc:Q6K8T2]	#		OS10G0528400	7891.5	496	15287	30.8206	4.94582	11.4271	0.000669312	0.12084	3.17437	Glutathione S-transferase GSTU6, putative,expressed; Os10g0528400 protein; Putative glutathione S-transferase; Putative glutathione S-transferase OsGSTU3[Source:UniProtKB/TrEMBL;Acc:Q9FUE3]	#
OS01G0924200	222	400	44	0.11	-3.18442	7.05164	0.0301294	1	1.52101	-	#		OS06G0147275	523	27	1019	37.7407	5.23805	7.37391	0.000674648	0.12084	3.17092	transcript_id=OS06T0147275-00	#
OS02G0684100	360	643	77	0.119751	-3.06189	7.79773	0.0301418	1	1.52083	Os02g0684100 protein; Putative steroidsulfotransferase [Source:UniProtKB/TrEMBL;Acc:Q6EU01]	#		OS03G0230300	1207.5	71	2344	33.0141	5.04501	8.67225	0.000688174	0.121676	3.1623	-	#
OS02G0168400	542.5	964	121	0.125519	-2.99403	8.41588	0.0302333	1	1.51951	Putative uncharacterized protein[Source:UniProtKB/TrEMBL;Acc:A3A3J4]	#		OS04G0110100	215.5	8	423	52.875	5.72451	5.86226	0.000691743	0.121676	3.16005	Os04g0110100 protein; cDNA clone:001-102-D08, fullinsert sequence [Source:UniProtKB/TrEMBL;Acc:Q0JFE7]	#
OS12G0197100	406.5	724	89	0.122928	-3.02411	7.98779	0.0308723	1	1.51043	Os12g0197100 protein; Phosphoribosylamine-glycineligase, chloroplast, putative, expressed; cDNAclone:J023114O15, full insert sequence[Source:UniProtKB/TrEMBL;Acc:Q2QWF3]	#		OS01G0158500	2840.5	177	5504	31.096	4.95866	9.94694	0.000700126	0.122418	3.15482	Uncharacterized protein[Source:UniProtKB/TrEMBL;Acc:B9ESY9]	#
OS02G0787000	79.5	148	11	0.0743243	-3.75002	5.33444	0.0309214	1	1.50974	Os02g0787000 protein; Putative Pathogenesis-relatedprotein PRB1-3 [Source:UniProtKB/TrEMBL;Acc:Q6K4Q3]	#		OS01G0627900	772.5	44	1501	34.1136	5.09228	8.00557	0.000726304	0.125543	3.13888	transcript_id=OS01T0627900-01	#
OS04G0177300	105.5	194	17	0.0876289	-3.51245	5.84369	0.0312847	1	1.50467	OSJNBa0096F01.3 protein[Source:UniProtKB/TrEMBL;Acc:Q7XNH0]	#		OS12G0631600	1853.5	115	3592	31.2348	4.96508	9.32803	0.000732331	0.125543	3.13529	Expressed protein[Source:UniProtKB/TrEMBL;Acc:Q2QLR4]	#
OS10G0334500	88	163	13	0.0797546	-3.64829	5.52458	0.0313429	1	1.50386	Dirigent-like protein, expressed; Os10g0334500protein; Putative disease resistance response protein[Source:UniProtKB/TrEMBL;Acc:Q8LMF1]	#		OS01G0699600	227	9	445	49.4444	5.62774	5.98379	0.000744181	0.125634	3.12832	Os01g0699600 protein[Source:UniProtKB/TrEMBL;Acc:Q0JK34]	#
OS11G0557800	1847	3252	442	0.135916	-2.87921	10.2275	0.031413	1	1.50289	Expressed protein; Os11g0557800 protein; cDNAclone:002-181-G03, full insert sequence[Source:UniProtKB/TrEMBL;Acc:Q2R2M1]	#		OS01G0864500	642.5	36	1249	34.6944	5.11663	7.72824	0.000751358	0.126121	3.12415	Os01g0864500 protein; Putative harpin inducingprotein; cDNA clone:J013135B08, full insert sequence[Source:UniProtKB/TrEMBL;Acc:Q94CU7]	#
OS01G0216000	399.5	711	88	0.123769	-3.01427	7.96657	0.0314969	1	1.50173	Os01g0216000 protein; Putative esterase;Uncharacterized protein; cDNA clone:001-015-E09, fullinsert sequence; cDNA clone:006-210-G04, full insertsequence [Source:UniProtKB/TrEMBL;Acc:Q9LHW4]	#		OS03G0853200	785.5	46	1525	33.1522	5.05103	8.04908	0.000777535	0.12904	3.10928	-	#
OS07G0105000	649	1149	149	0.129678	-2.94699	8.69267	0.0315078	1	1.50158	-	#		OS08G0360300	1408.5	88	2729	31.0114	4.95473	8.93679	0.00078592	0.12922	3.10462	-	#
OS03G0376100	5218.5	9165	1272	0.138789	-2.84904	11.7374	0.0317185	1	1.49869	Putative uncharacterized protein[Source:UniProtKB/TrEMBL;Acc:B9F8N9]	#		OS06G0252300	4036.5	265	7808	29.4642	4.88089	10.4903	0.000787418	0.12922	3.10379	Putative uncharacterized protein[Source:UniProtKB/TrEMBL;Acc:A3BAB5]	#
OS04G0588700	1166	2055	277	0.134793	-2.89118	9.55933	0.0319352	1	1.49573	Os04g0588700 protein[Source:UniProtKB/TrEMBL;Acc:Q0JAM7]	#		OS12G0258700	4243.5	280	8207	29.3107	4.87336	10.566	0.000796015	0.129905	3.09908	-	#
OS06G0142300	65	122	8	0.0655738	-3.93074	4.96537	0.0320081	1	1.49474	Os06g0142300 protein; Putative early nodulin[Source:UniProtKB/TrEMBL;Acc:Q9SNR1]	#		OS02G0318100	822	49	1595	32.551	5.02463	8.12703	0.000802204	0.130192	3.09572	-	#
OS05G0582000	35	68	2	0.0294118	-5.08746	3.54373	0.0321562	1	1.49274	Os05g0582000 protein; Putative uncharacterizedprotein OJ1651_G11.7[Source:UniProtKB/TrEMBL;Acc:Q6L5D8]	#		OS09G0356200	205	8	402	50.25	5.65105	5.82553	0.000819148	0.132211	3.08664	-	#
OS05G0411100	290	518	62	0.119691	-3.06261	7.4855	0.0323467	1	1.49017	Putative uncharacterized protein[Source:UniProtKB/TrEMBL;Acc:B9FIM6]	#		OS10G0525800	592.5	34	1151	33.8529	5.08121	7.62807	0.000831022	0.133395	3.08039	-	#
OS01G0668100	497	880	114	0.129545	-2.94847	8.30712	0.0331052	1	1.4801	Arabinogalactan protein-like; Os01g0668100 protein;cDNA clone:001-200-A09, full insert sequence[Source:UniProtKB/TrEMBL;Acc:Q5QLS1]	#		OS01G0214500	766.5	46	1487	32.3261	5.01463	8.03088	0.000838026	0.13372	3.07674	Os01g0214500 protein; Putative uncharacterizedprotein OSJNBa0038J17.30; Putative uncharacterized proteinP0515G01.8; Uncharacterized protein; cDNA clone:001-103-G08, full insert sequence[Source:UniProtKB/TrEMBL;Acc:Q5QNJ2]	#
OS01G0274500	277.5	495	60	0.121212	-3.04439	7.42909	0.0337842	1	1.47129	Expansin-A11 [Source:UniProtKB/Swiss-Prot;Acc:Q4PNY1]	#		OS06G0673800	171.5	6	337	56.1667	5.81164	5.49078	0.000849242	0.13372	3.07097	Os06g0673800 protein; cDNA clone:J013050P13, fullinsert sequence [Source:UniProtKB/TrEMBL;Acc:Q0DA70]	#
OS03G0219100	188	337	39	0.115727	-3.1112	6.841	0.0363172	1	1.43989	CRAL/TRIO domain containing protein, expressed;Os03g0219100 protein[Source:UniProtKB/TrEMBL;Acc:Q10PW5]	#		OS01G0826400	1123	71	2175	30.6338	4.93705	8.61827	0.000856412	0.13372	3.06732	Os01g0826400 protein; Uncharacterized protein; WRKYtranscription factor 24; WRKY24; cDNA clone:002-125-B01,full insert sequence[Source:UniProtKB/TrEMBL;Acc:Q6IEQ7]	#
OS05G0574400	3628	6328	928	0.14665	-2.76955	11.2428	0.0365379	1	1.43726	Malate dehydrogenase[Source:UniProtKB/TrEMBL;Acc:Q6F361]	#		OS10G0481300	171	6	336	56	5.80735	5.48864	0.000857825	0.13372	3.0666	Glutathione S-transferase, N-terminal domaincontaining protein, expressed[Source:UniProtKB/TrEMBL;Acc:Q7XDA6]	#
OS02G0662000	5657	9855	1459	0.148047	-2.75588	11.8887	0.036967	1	1.43219	-	#		OS09G0547500	716.5	43	1390	32.3256	5.0146	7.93357	0.000860305	0.13372	3.06535	-	#
OS01G0908600	52.5	99	6	0.0606061	-4.04439	4.60716	0.0376708	1	1.42399	Proline transport protein-like; Putativebetaine/proline transporter; Uncharacterized protein;cDNA, clone: J065200A10, full insert sequence[Source:UniProtKB/TrEMBL;Acc:Q8L431]	#		OS05G0537100	673	40	1306	32.65	5.02901	7.83643	0.00086036	0.13372	3.06532	-	#
OS02G0714200	1995.5	3479	512	0.147169	-2.76446	10.3822	0.037763	1	1.42293	Os02g0714200 protein; Putative diphosphate-fructose-6-phosphate 1-phosphotransferase alpha chain;cDNA clone:J023050A11, full insert sequence[Source:UniProtKB/TrEMBL;Acc:Q6ZFT9]	#		OS12G0217800	291	14	568	40.5714	5.34239	6.47855	0.000877268	0.135184	3.05687	cDNA clone:002-169-F06, full insert sequence[Source:UniProtKB/TrEMBL;Acc:Q2QVV1]	#
OS01G0719600	477	839	115	0.137068	-2.86704	8.27901	0.0379403	1	1.4209	Os01g0719600 protein; Putative uncharacterizedprotein P0480C01.37; Uncharacterized protein; cDNAclone:J023077M05, full insert sequence[Source:UniProtKB/TrEMBL;Acc:Q5JL91]	#		OS09G0442400	679.5	41	1318	32.1463	5.00658	7.86084	0.000891869	0.136235	3.0497	Os09g0442400 protein; Putative uncharacterizedprotein P0046G12.23 [Source:UniProtKB/TrEMBL;Acc:Q67UU1]	#
OS04G0666800	114.5	208	21	0.100962	-3.30812	6.04638	0.0379575	1	1.4207	Putative uncharacterized protein[Source:UniProtKB/TrEMBL;Acc:A3AYE2]	#		OS08G0482600	1277.5	83	2472	29.7831	4.89642	8.82325	0.000895093	0.136235	3.04813	-	#
OS01G0636500	94	172	16	0.0930233	-3.42626	5.71313	0.038464	1	1.41495	Os01g0636500 protein; Polygalacturonase PG1-like;Uncharacterized protein[Source:UniProtKB/TrEMBL;Acc:Q5VNP4]	#		OS03G0437200	447	25	869	34.76	5.11936	7.20353	0.000908377	0.136879	3.04173	C2H2 transcription factor; C2H2 type zinc fingercontaining protein; C2H2-type zinc finger protein ZFP36;Os03g0437200 protein; Zinc finger, C2H2 type familyprotein, expressed; cDNA clone:006-206-D03, full insertsequence [Source:UniProtKB/TrEMBL;Acc:Q75KE5]	#
OS07G0542900	152.5	274	31	0.113139	-3.14384	6.52611	0.0389266	1	1.40975	Putative phytocyanin[Source:UniProtKB/TrEMBL;Acc:Q6Z5B9]	#		OS10G0515200	181.5	7	356	50.8571	5.66838	5.64154	0.000944634	0.141575	3.02474	Os10g0515200 protein; Putative cytochrome P450;Transposon protein, putative, unclassified, expressed;cDNA clone:001-201-B02, full insert sequence[Source:UniProtKB/TrEMBL;Acc:Q9FW92]	#
OS10G0578800	284.5	503	66	0.131213	-2.93002	7.5094	0.0397183	1	1.40101	LrgB-like family protein, expressed; Os10g0578800protein; Putative uncharacterized protein OSJNBa0056G17.2;cDNA clone:J013046E02, full insert sequence[Source:UniProtKB/TrEMBL;Acc:Q7XBT7]	#		OS07G0440900	134.5	4	265	66.25	6.04985	5.02492	0.000957252	0.142738	3.01897	cDNA clone:J023048O19, full insert sequence[Source:UniProtKB/TrEMBL;Acc:B7EHU4]	#
OS03G0717700	1094.5	1907	282	0.147876	-2.75754	9.51832	0.0399009	1	1.39902	Histidine kinase[Source:UniProtKB/TrEMBL;Acc:A1A698]	#		OS04G0469000	577.5	35	1120	32	5	7.62928	0.000970557	0.14399	3.01298	OSJNBa0016O02.17 protein; Os04g0469000 protein;cDNA clone:001-107-E07, full insert sequence[Source:UniProtKB/TrEMBL;Acc:Q7XJV3]	#
OS04G0640700	652	1140	164	0.14386	-2.79727	8.75619	0.0399428	1	1.39856	OSJNBb0079B02.3 protein; Os04g0640700 protein[Source:UniProtKB/TrEMBL;Acc:Q7X6F6]	#		OS01G0627500	7267	520	14014	26.95	4.75221	11.3985	0.000976642	0.144165	3.01026	-	#
OS08G0459300	1014.5	1767	262	0.148274	-2.75366	9.41025	0.0404519	1	1.39306	Os08g0459300 protein; Putative uncharacterizedprotein P0493A04.32; cDNA clone:J033036F14, full insertsequence [Source:UniProtKB/TrEMBL;Acc:Q6ZBZ8]	#		OS03G0225900	251.5	12	491	40.9167	5.35462	6.26227	0.000994521	0.14607	3.00239	Allene oxide synthase 2 [Source:UniProtKB/Swiss-Prot;Acc:Q7XYS3]	#
OS01G0127000	1299	2259	339	0.150066	-2.73633	9.77331	0.0406688	1	1.39074	Os01g0127000 protein; Putative spore coat protein[Source:UniProtKB/TrEMBL;Acc:Q5ZE00]	#		OS08G0384500	3679.5	264	7095	26.875	4.74819	10.4185	0.00102272	0.149464	2.99024	Os08g0384500 protein[Source:UniProtKB/TrEMBL;Acc:Q0J5Z9]	#
OS03G0607600	146	262	30	0.114504	-3.12653	6.47016	0.0408968	1	1.38831	-	#		OS02G0231700	416	24	808	33.6667	5.07325	7.12159	0.001028	0.149493	2.98801	-	#
OS03G0671800	46.5	88	5	0.0568182	-4.1375	4.39068	0.0409503	1	1.38774	BHLH transcription factor; Helix-loop-helix DNA-binding domain containing protein, expressed; Os03g0671800protein; cDNA clone:002-125-A03, full insert sequence[Source:UniProtKB/TrEMBL;Acc:Q10FD6]	#		OS07G0686800	619	39	1199	30.7436	4.94221	7.75651	0.00104086	0.150617	2.98261	-	#
OS01G0832600	296	522	70	0.1341	-2.89862	7.57859	0.041072	1	1.38645	Os01g0832600 protein; Putative anthocyanidinsynthase; Uncharacterized protein[Source:UniProtKB/TrEMBL;Acc:Q5QLC8]	#		OS03G0693900	203	9	397	44.1111	5.46307	5.90146	0.00108248	0.155872	2.96558	Germin-like protein 3-5 [Source:UniProtKB/Swiss-Prot;Acc:Q851K0]	#
OS01G0739700	103.5	188	19	0.101064	-3.30666	5.90126	0.0411114	1	1.38604	Os01g0739700 protein; Putative elicitor induciblebeta-1,3-glucanase NtEIG-E76; cDNA clone:001-123-G07, fullinsert sequence [Source:UniProtKB/TrEMBL;Acc:Q5JNL0]	#		OS02G0772200	271.5	14	529	37.7857	5.23977	6.42724	0.00109959	0.156004	2.95877	Os02g0772200 protein; Putative uncharacterizedprotein OJ1611_C08.12[Source:UniProtKB/TrEMBL;Acc:Q6ZHF6]	#
OS12G0459100	32	62	2	0.0322581	-4.9542	3.4771	0.0411629	1	1.38549	Putative uncharacterized protein[Source:UniProtKB/TrEMBL;Acc:A3CH49]	#		OS11G0672200	144	5	283	56.6	5.82273	5.23329	0.00110911	0.156004	2.95502	Os11g0672200 protein[Source:UniProtKB/TrEMBL;Acc:Q0IR70]	#
OS08G0237000	4374.5	7577	1172	0.154679	-2.69265	11.5411	0.0412427	1	1.38465	Xyloglucan endotransglycosylase/hydrolase protein 8[Source:UniProtKB/Swiss-Prot;Acc:Q76BW5]	#		OS08G0347000	201.5	9	394	43.7778	5.45213	5.89599	0.00110969	0.156004	2.9548	transcript_id=OS08T0347000-00	#
OS02G0191300	2667	4623	711	0.153796	-2.70091	10.8242	0.0413235	1	1.3838	Os02g0191300 protein; Putative amino acidtransporter A1; cDNA clone:J023027D15, full insertsequence [Source:UniProtKB/TrEMBL;Acc:Q6YUT5]	#		OS12G0114000	619.5	40	1199	29.975	4.90569	7.77477	0.00110995	0.156004	2.9547	Os12g0114000 protein; cDNA clone:001-111-E05, fullinsert sequence [Source:UniProtKB/TrEMBL;Acc:Q2QYL9]	#
OS05G0269200	134	241	27	0.112033	-3.158	6.33389	0.0413609	1	1.38341	-	#		OS08G0155900	336	19	653	34.3684	5.10301	6.79943	0.00113847	0.157792	2.94368	Os08g0155900 protein; Putative uncharacterizedprotein P0438H08.5 [Source:UniProtKB/TrEMBL;Acc:Q6ZDA6]	#
OS04G0515900	137.5	247	28	0.11336	-3.14101	6.37786	0.0416167	1	1.38073	-	#		OS11G0255500	5377.5	404	10351	25.6213	4.67927	10.9978	0.00113917	0.157792	2.94341	NADP-dependent oxidoreductase P1, putative,expressed; Os11g0255500 protein; Oxidoreductase, zinc-binding dehydrogenase family[Source:UniProtKB/TrEMBL;Acc:Q53LC7]	#
OS02G0291400	592.5	1034	151	0.146035	-2.77562	8.62621	0.0419725	1	1.37704	Calcineurin B-like protein 8[Source:UniProtKB/Swiss-Prot;Acc:Q3HRN9]	#		OS07G0416900	1099	77	2121	27.5455	4.78374	8.65866	0.00114273	0.157792	2.94206	-	#
OS05G0482700	6922	11966	1878	0.156945	-2.67167	12.2108	0.042305	1	1.37361	-	#		OS06G0486300	241	12	470	39.1667	5.29155	6.23074	0.00114416	0.157792	2.94151	-	#
OS10G0552600	2032	3520	544	0.154545	-2.6939	10.4344	0.0423102	1	1.37356	Cortical cell delineating protein, putative,expressed; Os10g0552600 protein; Putative lipid transferprotein [Source:UniProtKB/TrEMBL;Acc:Q9FWP7]	#		OS01G0307624	305.5	17	594	34.9412	5.12686	6.65089	0.00118271	0.162346	2.92712	transcript_id=OS01T0307624-01	#
OS11G0307300	1187.5	2061	314	0.152353	-2.71451	9.65187	0.0424337	1	1.37229	-	#		OS01G0639600	849.5	59	1640	27.7966	4.79684	8.28106	0.00119935	0.163105	2.92106	-	#
OS04G0659300	285	502	68	0.135458	-2.88408	7.5295	0.0424925	1	1.37169	DUF26-like protein; OSJNBa0011F23.18 protein;OSJNBa0015K02.5 protein; Os04g0659300 protein; Putativereceptor-like protein kinase; Receptor-like proteinkinase; cDNA clone:006-211-C11, full insert sequence[Source:UniProtKB/TrEMBL;Acc:Q8S3P3]	#		OS05G0582600	498.5	32	965	30.1562	4.91439	7.45719	0.00121323	0.164233	2.91606	Os05g0582600 protein; Putative serinecarboxypeptidase [Source:UniProtKB/TrEMBL;Acc:Q75HY1]	#
OS04G0656800	102	185	19	0.102703	-3.28345	5.88965	0.0428011	1	1.36854	Os04g0656800 protein[Source:UniProtKB/TrEMBL;Acc:Q0J9F3]	#		OS08G0540900	393	24	762	31.75	4.98868	7.0793	0.00122978	0.16571	2.91017	-	#
OS12G0603700	243	429	57	0.132867	-2.91194	7.28886	0.0431705	1	1.36481	-	#		OS02G0134200	326.5	19	634	33.3684	5.06041	6.77813	0.00124761	0.167345	2.90392	Os02g0134200 protein; Putative uncharacterizedprotein P0030G11.22; Putative uncharacterized proteinP0585B01.7 [Source:UniProtKB/TrEMBL;Acc:Q6Z6I0]	#
OS03G0619875	389	681	97	0.142438	-2.8116	8.00571	0.0433102	1	1.36341	-	#		OS09G0483150	310	18	602	33.4444	5.06369	6.70177	0.00129318	0.172451	2.88834	transcript_id=OS09T0483150-00	#
OS04G0602500	93.5	170	17	0.1	-3.32193	5.74843	0.0438258	1	1.35827	Os04g0602500 protein; cDNA clone:J033076C10, fullinsert sequence [Source:UniProtKB/TrEMBL;Acc:Q0JAF0]	#		OS01G0602400	271	15	527	35.1333	5.13477	6.47427	0.00129742	0.172451	2.88692	Cytochrome P450 (CYP72C)-like; Os01g0602400protein; Uncharacterized protein[Source:UniProtKB/TrEMBL;Acc:Q8S1C7]	#
OS03G0126900	31	60	2	0.0333333	-4.90689	3.45345	0.0448191	1	1.34854	Os03g0126900 protein[Source:UniProtKB/TrEMBL;Acc:Q0DVJ5]	#		OS12G0283400	203.5	10	397	39.7	5.31107	5.97746	0.00134238	0.177623	2.87212	Os12g0283400 protein; Pectinesterase inhibitordomain containing protein, expressed[Source:UniProtKB/TrEMBL;Acc:Q2QTT7]	#
OS06G0535200	31	60	2	0.0333333	-4.90689	3.45345	0.0448191	1	1.34854	EL5-like; Os06g0535200 protein; cDNA clone:002-154-F07, full insert sequence[Source:UniProtKB/TrEMBL;Acc:Q5Z5F5]	#		OS01G0916100	1374.5	105	2644	25.181	4.65426	9.04138	0.00138262	0.182055	2.8593	Os01g0916100 protein[Source:UniProtKB/TrEMBL;Acc:Q0JGM3]	#
OS10G0462900	5916	10194	1638	0.160683	-2.63771	11.9966	0.0448257	1	1.34847	60 kDa chaperonin; Mitochondrial chaperonin-60;Os10g0462900 protein[Source:UniProtKB/TrEMBL;Acc:Q8H903]	#		OS07G0526400	214	11	417	37.9091	5.24447	6.08167	0.00139609	0.182055	2.85509	-	#
OS02G0321600	40.5	77	4	0.0519481	-4.26679	4.13339	0.0449667	1	1.34711	Os02g0321600 protein; Putative uncharacterizedprotein OSJNBa0073A18.24; cDNA clone:002-139-F04, fullinsert sequence [Source:UniProtKB/TrEMBL;Acc:Q6ER70]	#		OS12G0583700	402	26	778	29.9231	4.90319	7.15203	0.00139917	0.182055	2.85413	Os12g0583700 protein; Zinc finger, C2H2 type familyprotein, expressed [Source:UniProtKB/TrEMBL;Acc:Q2QN06]	#
OS01G0110100	49	92	6	0.0652174	-3.9386	4.55426	0.0455127	1	1.34187	Phosphate transporter PHO1-1[Source:UniProtKB/Swiss-Prot;Acc:Q657S5]	#		OS01G0248500	2014.5	158	3871	24.5	4.61471	9.61114	0.00140066	0.182055	2.85367	Os01g0248500 protein; Putative pathogenesis relatedprotein; cDNA clone:006-208-D11, full insert sequence[Source:UniProtKB/TrEMBL;Acc:Q9XHX3]	#
OS01G0682001	6159	10599	1719	0.162185	-2.62429	12.0595	0.045782	1	1.3393	Glutamate synthase 1 [NADH], chloroplastic[Source:UniProtKB/Swiss-Prot;Acc:Q0JKD0]	#		OS12G0614500	120.5	4	237	59.25	5.88874	4.94437	0.00140781	0.182178	2.85146	Lipase family protein[Source:UniProtKB/TrEMBL;Acc:Q2QM78]	#
OS03G0259100	1871.5	3227	516	0.159901	-2.64475	10.3336	0.0459918	1	1.33732	Chemocyanin, putative, expressed; Os03g0259100protein; Uncharacterized protein[Source:UniProtKB/TrEMBL;Acc:Q10NT8]	#		OS03G0373500	288	17	559	32.8824	5.03924	6.60708	0.00142933	0.184151	2.84487	transcript_id=OS03T0373500-01	#
OS12G0628100	298	522	74	0.141762	-2.81845	7.61868	0.0461565	1	1.33577	-	#		OS06G0216300	4992	407	9577	23.5307	4.55647	10.9471	0.00144629	0.184717	2.83974	-	#
OS09G0453300	243.5	428	59	0.13785	-2.85882	7.31206	0.046586	1	1.33174	-	#		OS04G0111225	222.5	12	433	36.0833	5.17326	6.17159	0.00148684	0.187815	2.82774	transcript_id=OS04T0111225-00	#
OS04G0137450	128	229	27	0.117904	-3.08432	6.29705	0.0469107	1	1.32873	Putative uncharacterized protein[Source:UniProtKB/TrEMBL;Acc:A3AQJ9]	#		OS01G0959100	635	46	1224	26.6087	4.73383	7.89047	0.00148929	0.187815	2.82702	-	#
OS03G0297600	522.5	907	138	0.15215	-2.71643	8.46674	0.0470297	1	1.32763	Os03g0297600 protein; Streptomycescyclase/dehydrase family protein, expressed[Source:UniProtKB/TrEMBL;Acc:Q10MS2]	#		OS07G0585900	272	16	528	33	5.04439	6.5222	0.00148973	0.187815	2.82689	Putative uncharacterized protein OJ1060_D03.129;Putative uncharacterized protein OJ1113_E01.102[Source:UniProtKB/TrEMBL;Acc:Q8GRW3]	#
OS03G0186900	181.5	321	42	0.130841	-2.93411	6.85937	0.0473618	1	1.32457	-	#		OS03G0724600	656.5	48	1265	26.3542	4.71996	7.94494	0.00150659	0.189128	2.82201	Os03g0724600 protein[Source:UniProtKB/TrEMBL;Acc:Q0DP01]	#
OS07G0663500	142	253	31	0.12253	-3.0288	6.46859	0.0473801	1	1.3244	Os07g0663500 protein[Source:UniProtKB/TrEMBL;Acc:Q0D3V9]	#		OS07G0522500	6505.5	542	12469	23.0055	4.52391	11.3441	0.00152028	0.190034	2.81808	-	#
OS02G0620500	954.5	1646	263	0.159781	-2.64583	9.36183	0.0482954	1	1.31609	Ammonium transporter 1 member 3[Source:UniProtKB/Swiss-Prot;Acc:Q6K9G3]	#		OS07G0192000	2264	185	4343	23.4757	4.55309	9.80793	0.00155033	0.19297	2.80958	AAA-type ATPase-like; Os07g0192000 protein; cDNAclone:J013027N01, full insert sequence[Source:UniProtKB/TrEMBL;Acc:Q69S65]	#
OS04G0640900	1115.5	1921	310	0.161374	-2.63152	9.59188	0.0486779	1	1.31267	-	#		OS10G0528100	351	23	679	29.5217	4.88371	6.96541	0.00158	0.195834	2.80134	-	#
OS06G0142350	67.5	124	11	0.0887097	-3.49476	5.20681	0.048695	1	1.31252	transcript_id=OS06T0142350-01	#		OS06G0289200	155.5	7	304	43.4286	5.44057	5.52764	0.0015967	0.195893	2.79678	Os06g0289200 protein; Putative UTP-glucoseglucosyltransferase [Source:UniProtKB/TrEMBL;Acc:Q5VMG8]	#
OS07G0519300	769.5	1327	212	0.159759	-2.64603	9.05094	0.0494616	1	1.30573	Os07g0519300 protein; Putative 5-alpha-taxadienol-10-beta-hydroxylase; cDNA clone:J033050F23, full insertsequence [Source:UniProtKB/TrEMBL;Acc:Q7XIL5]	#		OS11G0671950	290	18	562	31.2222	4.9645	6.65218	0.00160048	0.195893	2.79575	Putative uncharacterized protein[Source:UniProtKB/TrEMBL;Acc:B9G8N9]	#
OS11G0479400	114.5	205	24	0.117073	-3.09452	6.13222	0.0498134	1	1.30265	Os11g0479400 protein[Source:UniProtKB/TrEMBL;Acc:C7J8J2]	#		OS10G0113000	1627	133	3121	23.4662	4.55251	9.33154	0.00162243	0.196169	2.78983	Probable NAD(P)H-dependent oxidoreductase 1[Source:UniProtKB/Swiss-Prot;Acc:Q7G764]	#
OS06G0155750	153	306	0	0	#NAME?	#NUM!	2.79947e-05	0.0161244	4.55292	CLE family OsCLE601 protein[Source:UniProtKB/TrEMBL;Acc:A8R3Q8]	#		OS04G0180400	1116	89	2143	24.0787	4.58968	8.77057	0.00162676	0.196169	2.78868	Cytochrome P450 99A2 [Source:UniProtKB/Swiss-Prot;Acc:Q7X7X4]	#
OS04G0554600	118	236	0	0	#NAME?	#NUM!	7.79921e-05	0.0282842	4.10795	OSJNBa0010H02.23 protein; Os04g0554600 protein[Source:UniProtKB/TrEMBL;Acc:Q7XUL2]	#		OS02G0300700	3348.5	282	6415	22.7482	4.50768	10.3934	0.00162791	0.196169	2.78837	-	#
OS01G0249100	29	58	0	0	#NAME?	#NUM!	0.013539	0.724423	1.86841	Expansin-A9 [Source:UniProtKB/Swiss-Prot;Acc:Q4PR53]	#		OS04G0111200	2041	169	3913	23.1538	4.53318	9.66747	0.00162946	0.196169	2.78796	Os04g0111200 protein[Source:UniProtKB/TrEMBL;Acc:Q0JFE2]	#
OS01G0673400	24.5	49	0	0	#NAME?	#NUM!	0.0224246	0.943728	1.64928	Putative uncharacterized protein P0007F06.30;Putative uncharacterized protein P0485G01.20;Uncharacterized protein[Source:UniProtKB/TrEMBL;Acc:Q5QMP7]	#		OS02G0582800	833.5	65	1602	24.6462	4.62329	8.33401	0.00165151	0.197405	2.78212	Os02g0582800 protein; Putative uncharacterizedprotein OSJNBa0016D04.19; cDNA clone:002-140-A10, fullinsert sequence [Source:UniProtKB/TrEMBL;Acc:Q6EPT2]	#
OS01G0827700	23	46	0	0	#NAME?	#NUM!	0.0268399	1	1.57122	Putative family II lipase EXL1[Source:UniProtKB/TrEMBL;Acc:Q941W9]	#		OS10G0340301	439.5	31	848	27.3548	4.77372	7.34106	0.00165316	0.197405	2.78168	-	#
OS07G0466000	22.5	45	0	0	#NAME?	#NUM!	0.0285368	1	1.54459	transcript_id=OS07T0466000-00	#		OS04G0514600	1769	147	3391	23.068	4.52782	9.46358	0.00167768	0.199522	2.77529	-	#
OS12G0291100	22	44	0	0	#NAME?	#NUM!	0.0303628	1	1.51766	Ribulose bisphosphate carboxylase small chain A,chloroplastic [Source:UniProtKB/Swiss-Prot;Acc:P18566]	#		OS01G0561600	152	7	297	42.4286	5.40696	5.51084	0.00172434	0.204243	2.76338	Geraniol 10-hydroxylase-like; Monooxygenase;Os01g0561600 protein; Uncharacterized protein; cDNAclone:J023025F12, full insert sequence[Source:UniProtKB/TrEMBL;Acc:Q8LJD2]	#
OS04G0174900	20.5	41	0	0	#NAME?	#NUM!	0.0367355	1	1.43491	cDNA, clone: J065014E07, full insert sequence[Source:UniProtKB/TrEMBL;Acc:B7F8C9]	#		OS10G0345100	1685	142	3228	22.7324	4.50668	9.40309	0.00175754	0.20734	2.7551	Os10g0345100 protein[Source:UniProtKB/TrEMBL;Acc:Q0IYA7]	#
													OS01G0173900	6186.5	547	11826	21.6197	4.43428	11.3125	0.00180709	0.21045	2.74302	Os01g0173900 protein[Source:UniProtKB/TrEMBL;Acc:Q0JQA5]	#
													OS01G0136700	173.5	9	338	37.5556	5.23095	5.7854	0.0018278	0.21045	2.73807	Os01g0136700 protein[Source:UniProtKB/TrEMBL;Acc:C7IXL4]	#
													OS06G0698000	196.5	11	382	34.7273	5.118	6.01843	0.00184832	0.21045	2.73322	Putative uncharacterized protein[Source:UniProtKB/TrEMBL;Acc:B9FQP3]	#
													OS04G0677300	446	33	859	26.0303	4.70212	7.39545	0.00185307	0.21045	2.73211	OSJNBa0064G10.14 protein; Os04g0677300 protein[Source:UniProtKB/TrEMBL;Acc:Q7XKB7]	#
													OS09G0255400	490.5	37	944	25.5135	4.67319	7.54605	0.00185555	0.21045	2.73153	Putative indole-3-glycerol phosphate synthase; cDNAclone:001-026-D08, full insert sequence[Source:UniProtKB/TrEMBL;Acc:Q6K306]	#
													OS01G0949750	3738.5	332	7145	21.5211	4.42768	10.5889	0.00187896	0.212286	2.72608	Os01g0949850 protein; Putative glutathione S-transferase; Uncharacterized protein[Source:UniProtKB/TrEMBL;Acc:Q8RZB3]	#
													OS01G0939500	308.5	21	596	28.381	4.82685	6.80574	0.00190191	0.213285	2.72081	-	#
													OS05G0366600	1331.5	114	2549	22.3596	4.48283	9.0743	0.00190998	0.213285	2.71897	Beta-glucosidase 22 [Source:UniProtKB/Swiss-Prot;Acc:Q60DX8]	#
													OS07G0663900	552	43	1061	24.6744	4.62494	7.73874	0.00191146	0.213285	2.71863	-	#
													OS03G0815100	2795	248	5342	21.5403	4.42897	10.1687	0.00191684	0.213285	2.71741	-	#
													OS01G0696800	68.5	1	136	136	7.08746	3.54373	0.00194507	0.215609	2.71107	Uncharacterized protein[Source:UniProtKB/TrEMBL;Acc:A2ZWV5]	#
													OS11G0114300	506.5	40	973	24.325	4.60437	7.62411	0.00205841	0.227315	2.68647	Expressed protein; Os11g0114200 protein; cDNAclone:002-102-B05, full insert sequence[Source:UniProtKB/TrEMBL;Acc:Q2RBE5]	#
													OS02G0585200	527	42	1012	24.0952	4.59068	7.68766	0.00207048	0.227792	2.68393	Os02g0585200 protein; Putative uncharacterizedprotein OSJNBb0056I22.16[Source:UniProtKB/TrEMBL;Acc:Q6YY29]	#
													OS01G0695900	67	1	133	133	7.05528	3.52764	0.00210687	0.23093	2.67636	-	#
													OS03G0781300	576	47	1105	23.5106	4.55524	7.83221	0.00212123	0.231639	2.67341	-	#
													OS09G0364400	230	15	445	29.6667	4.89077	6.35228	0.00220216	0.238156	2.65715	Os09g0364400 protein; Putative uncharacterizedprotein OJ1001_G09.26; Putative uncharacterized proteinP0441A12.5 [Source:UniProtKB/TrEMBL;Acc:Q69NK2]	#
													OS04G0556400	337	25	649	25.96	4.69822	6.99297	0.00220409	0.238156	2.65677	OSJNBb0012E24.10 protein[Source:UniProtKB/TrEMBL;Acc:Q7XSN7]	#
													OS08G0140300	366	28	704	25.1429	4.65208	7.13339	0.00225688	0.242842	2.64649	Os08g0140300 protein; Putative Aromatic-L-amino-acid decarboxylase; cDNA clone:J023003D15, full insertsequence [Source:UniProtKB/TrEMBL;Acc:Q6ZJK7]	#
													OS04G0633300	65.5	1	130	130	7.02237	3.51118	0.00228556	0.24503	2.64101	-	#
													OS07G0635500	5680.5	548	10813	19.7318	4.30245	11.2493	0.00232809	0.248683	2.633	-	#
													OS03G0820400	278.5	20	537	26.85	4.74685	6.69535	0.00233764	0.248798	2.63122	-	#
													OS07G0496250	78.5	2	155	77.5	6.27612	4.13806	0.00239313	0.253784	2.62103	Expansin-like B1 [Source:UniProtKB/Swiss-Prot;Acc:Q850K7]	#
													OS02G0515200	1533.5	144	2923	20.2986	4.34331	9.34158	0.00241274	0.254943	2.61749	-	#
													OS06G0542300	721.5	64	1379	21.5469	4.42941	8.2147	0.0024439	0.25731	2.61192	Copper-binding protein-like; Os06g0542300 protein;cDNA, clone: J100052L04, full insert sequence[Source:UniProtKB/TrEMBL;Acc:Q5Z6Y0]	#
													OS07G0638400	8797.5	871	16724	19.2009	4.2631	11.8981	0.00247108	0.258449	2.60711	1-Cys peroxiredoxin B [Source:UniProtKB/Swiss-Prot;Acc:P0C5D1]	#
													OS03G0326200	365.5	29	702	24.2069	4.59735	7.15665	0.00247397	0.258449	2.60661	Os03g0326200 protein; Phospholipid-transportingATPase 1, putative, expressed[Source:UniProtKB/TrEMBL;Acc:Q10M22]	#
													OS02G0719600	77.5	2	153	76.5	6.25739	4.12869	0.00250381	0.259892	2.6014	-	#
													OS01G0714600	1410	135	2685	19.8889	4.31389	9.23376	0.00258074	0.265838	2.58826	Os01g0714600 protein; Putative uncharacterizedprotein B1131B07.7; cDNA clone:006-206-H11, full insertsequence [Source:UniProtKB/TrEMBL;Acc:Q5JLT2]	#
													OS02G0585100	2210.5	217	4204	19.3733	4.276	9.89955	0.0026096	0.265838	2.58343	-	#
													OS06G0726300	299	23	575	25	4.64386	6.84549	0.00261445	0.265838	2.58262	Os06g0726300 protein; Putative NAC transcriptionfactor [Source:UniProtKB/TrEMBL;Acc:Q5Z7Q4]	#
													OS06G0486900	309	24	594	24.75	4.62936	6.89964	0.0026154	0.265838	2.58246	Formate dehydrogenase 2, mitochondrial[Source:UniProtKB/Swiss-Prot;Acc:Q67U69]	#
													OS01G0266500	3081.5	308	5855	19.0097	4.24867	10.3911	0.00266647	0.269452	2.57406	Os01g0266500 protein; Putative MAWD bindingprotein; cDNA clone:J033024I08, full insert sequence[Source:UniProtKB/TrEMBL;Acc:Q9SDD7]	#
													OS06G0318600	257	19	495	26.0526	4.70336	6.59961	0.0026693	0.269452	2.5736	Os06g0318600 protein; Putative protease[Source:UniProtKB/TrEMBL;Acc:Q5ZA08]	#
													OS01G0821600	196	13	379	29.1538	4.86561	6.13325	0.00267865	0.26947	2.57208	-	#
													OS08G0205800	979.5	93	1866	20.0645	4.32657	8.70245	0.00270626	0.271319	2.56763	transcript_id=OS08T0205800-01	#
													OS07G0541500	195	13	377	29	4.85798	6.12943	0.00272323	0.272091	2.56492	-	#
													OS03G0129100	1284.5	125	2444	19.552	4.28924	9.11041	0.00274273	0.27292	2.56182	MLO-like protein[Source:UniProtKB/TrEMBL;Acc:Q9SNK5]	#
													OS04G0468600	4418.5	450	8387	18.6378	4.22016	10.9239	0.0027501	0.27292	2.56065	cDNA clone:006-303-A07, full insert sequence[Source:UniProtKB/TrEMBL;Acc:B7E663]	#
													OS03G0561400	173	11	335	30.4545	4.92859	5.92372	0.0028029	0.274921	2.55239	Os03g0561415 protein[Source:UniProtKB/TrEMBL;Acc:C7J095]	#
													OS03G0197100	193	13	373	28.6923	4.84259	6.12174	0.0028153	0.274921	2.55048	Mannitol transporter, putative, expressed;Os03g0197100 protein; cDNA clone:J023048F11, full insertsequence [Source:UniProtKB/TrEMBL;Acc:Q10QG5]	#
													OS04G0600200	2546	258	4834	18.7364	4.22777	10.1251	0.00281583	0.274921	2.55039	Ubiquinol oxidase[Source:UniProtKB/TrEMBL;Acc:O82807]	#
													OS09G0309200	592	54	1130	20.9259	4.38722	7.9485	0.00281666	0.274921	2.55027	Os09g0309200 protein; cDNA clone:002-137-A07, fullinsert sequence [Source:UniProtKB/TrEMBL;Acc:Q0J2S0]	#
													OS06G0192800	486	43	929	21.6047	4.43327	7.6429	0.00281707	0.274921	2.5502	-	#
													OS09G0417800	725.5	68	1383	20.3382	4.34612	8.26052	0.00282896	0.275168	2.54837	Os09g0417800 protein; Putative WIZZ; cDNAclone:J013121C08, full insert sequence[Source:UniProtKB/TrEMBL;Acc:Q6EPZ0]	#
													OS07G0417200	655	61	1249	20.4754	4.35582	8.10865	0.00287267	0.277807	2.54171	-	#
													OS04G0655300	1140.5	112	2169	19.3661	4.27546	8.94508	0.002875	0.277807	2.54136	-	#
													OS03G0830400	405	35	775	22.1429	4.46877	7.36367	0.00289637	0.278954	2.53815	Os03g0830401 protein; PGPS/D12, putative,expressed; Putative uncharacterized proteinOSJNBa0078D06.10; Putative uncharacterized proteinOSJNBb0027B08.17 [Source:UniProtKB/TrEMBL;Acc:Q850Y8]	#
													OS09G0569800	375.5	32	719	22.4688	4.48985	7.24492	0.00291304	0.279642	2.53565	Os09g0569800 protein[Source:UniProtKB/TrEMBL;Acc:Q0IZH1]	#
													OS02G0156000	61	1	121	121	6.91886	3.45943	0.00294584	0.28187	2.53079	Putative uncharacterized protein[Source:UniProtKB/TrEMBL;Acc:B9F2T7]	#
													OS02G0472700	228	17	439	25.8235	4.69061	6.43277	0.00301303	0.287363	2.521	-	#
													OS01G0498300	266	21	511	24.3333	4.60486	6.69475	0.0030332	0.28835	2.5181	HGA1-like protein; Os01g0498300 protein;Uncharacterized protein; cDNA clone:J023019B01, fullinsert sequence [Source:UniProtKB/TrEMBL;Acc:Q5VNI5]	#
													OS01G0627400	837.5	82	1593	19.4268	4.27998	8.49754	0.00305728	0.289702	2.51466	-	#
													OS01G0155000	1987	207	3767	18.1981	4.18571	9.78634	0.00312004	0.294698	2.50584	-	#
													OS06G0133500	376	33	719	21.7879	4.44545	7.26712	0.00313459	0.295124	2.50382	-	#
													OS04G0684900	475.5	44	907	20.6136	4.36553	7.6422	0.00319496	0.299235	2.49553	Os04g0684900 protein[Source:UniProtKB/TrEMBL;Acc:Q0J8W0]	#
													OS05G0194500	1045	106	1984	18.717	4.22628	8.84106	0.00319863	0.299235	2.49504	Putative uncharacterized protein P0473H02.3; cDNA,clone: J075175B09, full insert sequence[Source:UniProtKB/TrEMBL;Acc:Q6L4N9]	#
													OS10G0361900	830	83	1577	19	4.24793	8.499	0.00324502	0.302611	2.48878	Os10g0361900 protein; Putative elicitor inducibleprotein; TMV-induced protein I, putative, expressed[Source:UniProtKB/TrEMBL;Acc:Q8S6P7]	#
													OS08G0232700	115	6	224	37.3333	5.22239	5.19616	0.00330804	0.306968	2.48043	Leucine zipper protein-like; Os08g0232700 protein;cDNA clone:J023059K19, full insert sequence[Source:UniProtKB/TrEMBL;Acc:Q6YYS2]	#
													OS07G0130800	230.5	18	443	24.6111	4.62124	6.48054	0.00331951	0.306968	2.47893	-	#
													OS01G0884300	4550	498	8602	17.2731	4.11045	11.0152	0.00337161	0.310474	2.47216	NAC domain-containing protein 48[Source:UniProtKB/Swiss-Prot;Acc:Q7F2L3]	#
													OS04G0359700	638	63	1213	19.254	4.26708	8.11082	0.00338711	0.310926	2.47017	OSJNBa0018J19.14 protein[Source:UniProtKB/TrEMBL;Acc:Q7XMU4]	#
													OS06G0133300	191	14	368	26.2857	4.71621	6.16546	0.00342435	0.31159	2.46542	-	#
													OS01G0944100	599.5	59	1140	19.322	4.27218	8.01873	0.00342843	0.31159	2.4649	Os01g0944100 protein; Putative uncharacterizedprotein P0614D08.13-1[Source:UniProtKB/TrEMBL;Acc:Q5JKI4]	#
													OS02G0582600	670	67	1273	19	4.24793	8.19005	0.00344858	0.31159	2.46236	Os02g0582600 protein; Putative uncharacterizedprotein OSJNBa0016D04.17; cDNA clone:006-204-E03, fullinsert sequence; cDNA clone:J033092A09, full insertsequence [Source:UniProtKB/TrEMBL;Acc:Q6EPT4]	#
													OS04G0121800	1509	161	2857	17.7453	4.14937	9.4056	0.00345282	0.31159	2.46183	Putative uncharacterized protein[Source:UniProtKB/TrEMBL;Acc:B9FD46]	#
													OS04G0494100	70.5	2	139	69.5	6.11894	4.05947	0.00348602	0.313155	2.45767	-	#
													OS07G0541200	478	46	910	19.7826	4.30616	7.67664	0.00352865	0.315127	2.45239	Putative serine/threonine kinase protein[Source:UniProtKB/TrEMBL;Acc:Q84S63]	#
													OS12G0635400	161	11	311	28.2727	4.82134	5.8701	0.00353927	0.315127	2.45109	Os12g0635400 protein[Source:UniProtKB/TrEMBL;Acc:C7JA34]	#
													OS03G0794200	602	60	1144	19.0667	4.25298	8.03338	0.00354015	0.315127	2.45098	Acetyltransferase, GNAT family protein, expressed;Os03g0794200 protein; Putative acetyltransferase[Source:UniProtKB/TrEMBL;Acc:Q852L7]	#
													OS01G0674400	215.5	17	414	24.3529	4.60602	6.39047	0.00360201	0.319665	2.44346	Os01g0674400 protein[Source:UniProtKB/TrEMBL;Acc:C7IX22]	#
													OS02G0462800	57.5	1	114	114	6.83289	3.41645	0.00362712	0.320924	2.44044	Os02g0462800 protein; WRKY transcription factor42<WRKY42; cDNA clone:002-168-F03, full insert sequence[Source:UniProtKB/TrEMBL;Acc:Q6K4Y7]	#
													OS06G0662550	365	34	696	20.4706	4.35548	7.2652	0.00370044	0.324631	2.43175	Os07g0267200 protein[Source:UniProtKB/TrEMBL;Acc:C7J4J9]	#
													OS04G0395800	140	9	271	30.1111	4.91222	5.62604	0.00370662	0.324631	2.43102	-	#
													OS02G0584700	285	25	545	21.8	4.44626	6.86698	0.00371323	0.324631	2.43025	Os02g0584700 protein; Putative uncharacterizedprotein OSJNBa0016D04.44; Putative uncharacterized proteinOSJNBb0056I22.9; cDNA, clone: J065178P16, full insertsequence [Source:UniProtKB/TrEMBL;Acc:Q6YY34]	#
													OS03G0335200	184.5	14	355	25.3571	4.66432	6.13952	0.00382452	0.332383	2.41742	Os03g0335200 protein[Source:UniProtKB/TrEMBL;Acc:Q0DS41]	#
													OS12G0248600	138.5	9	268	29.7778	4.89616	5.61801	0.00383918	0.332672	2.41576	Expressed protein; Os12g0248600 protein; cDNAclone:001-104-E04, full insert sequence[Source:UniProtKB/TrEMBL;Acc:Q2QUZ8]	#
													OS09G0412300	1459	162	2756	17.0123	4.08851	9.38411	0.00387663	0.333947	2.41155	Putative uncharacterized protein[Source:UniProtKB/TrEMBL;Acc:A3BYS1]	#
													OS08G0398000	7552.5	875	14230	16.2629	4.02351	11.7849	0.00389151	0.334249	2.40988	Os08g0398000 protein; Putative ABC transporter;cDNA clone:J033071F13, full insert sequence[Source:UniProtKB/TrEMBL;Acc:Q6ZIW1]	#
													OS04G0471300	1220	135	2305	17.0741	4.09374	9.12368	0.00394836	0.337536	2.40358	OSJNBa0089K21.10 protein; Os04g0471300 protein;cDNA clone:J023027N05, full insert sequence[Source:UniProtKB/TrEMBL;Acc:Q7XQM6]	#
													OS03G0180900	2436	278	4594	16.5252	4.04659	10.1422	0.00395277	0.337536	2.4031	Os03g0180900 protein; Putative uncharacterizedprotein OSJNBa0050H14.23; Putative uncharacterized proteinOSJNBb0076N15.9; ZIM motif family protein, expressed; cDNAclone:J033051K03, full insert sequence[Source:UniProtKB/TrEMBL;Acc:Q8GRS2]	#
													OS02G0126300	108	6	210	35	5.12928	5.1496	0.00407734	0.346767	2.38962	Os02g0126300 protein; Putative microtubule-associated protein MAP65-1a; cDNA clone:J023063N13, fullinsert sequence [Source:UniProtKB/TrEMBL;Acc:Q6Z2N0]	#
													OS01G0548600	233	20	446	22.3	4.47897	6.56141	0.00409523	0.346767	2.38772	Os01g0548600 protein; Protein kinase-like protein[Source:UniProtKB/TrEMBL;Acc:Q5JJR2]	#
													OS07G0225300	742	80	1404	17.55	4.1334	8.38863	0.00409628	0.346767	2.38761	-	#
													OS01G0773800	107.5	6	209	34.8333	5.1224	5.14616	0.00414054	0.349507	2.38294	Uncharacterized protein[Source:UniProtKB/TrEMBL;Acc:B9ETA0]	#
													OS03G0812400	125.5	8	243	30.375	4.92481	5.46241	0.00421361	0.354656	2.37535	EF hand family protein, expressed; Os03g0812400protein; Putative calcium-binding protein; Putativeuncharacterized protein OSJNBb0033J23.19; cDNA clone:002-184-C05, full insert sequence[Source:UniProtKB/TrEMBL;Acc:Q7XZH3]	#
													OS08G0404900	66.5	2	131	65.5	6.03342	4.01671	0.00426395	0.35739	2.37019	-	#
													OS06G0536600	97	5	189	37.8	5.24031	4.94209	0.00427043	0.35739	2.36953	Putative uncharacterized protein OSJNBa0001B21.42;Putative uncharacterized protein P0551A03.10[Source:UniProtKB/TrEMBL;Acc:Q5Z5D9]	#
													OS06G0147250	185	15	355	23.6667	4.56478	6.18928	0.004411	0.368105	2.35546	transcript_id=OS06T0147250-00	#
													OS10G0365200	401	41	761	18.561	4.2142	7.46465	0.00446387	0.370413	2.35029	Glutathione S-transferase, N-terminal domaincontaining protein, expressed; Os10g0365300 protein;Putative glutathione S-transferase[Source:UniProtKB/TrEMBL;Acc:Q8W2T8]	#
													OS01G0134700	1872.5	222	3523	15.8694	3.98817	9.7885	0.00451222	0.371376	2.34561	Calmodulin-binding protein-like; Os01g0134700protein; Uncharacterized protein; cDNA clone:002-183-A08,full insert sequence[Source:UniProtKB/TrEMBL;Acc:Q943R3]	#
													OS01G0201100	325.5	32	619	19.3438	4.2738	7.1369	0.00451357	0.371376	2.34548	Uncharacterized protein; cDNA, clone: J100079F07,full insert sequence[Source:UniProtKB/TrEMBL;Acc:B7FAK0]	#
													OS11G0249000	183.5	15	352	23.4667	4.55254	6.18316	0.00452605	0.371376	2.34428	NB-ARC domain containing protein, expressed; NB-ARCdomain, putative; Os11g0249000 protein[Source:UniProtKB/TrEMBL;Acc:Q53JL2]	#
													OS11G0116600	95	5	185	37	5.20945	4.92665	0.00457717	0.373484	2.3394	-	#
													OS01G0949800	4859	595	9123	15.3328	3.93855	11.186	0.00462593	0.376417	2.3348	Os01g0949800 protein; Putative glutathione S-transferase; cDNA clone:002-113-B12, full insert sequence[Source:UniProtKB/TrEMBL;Acc:Q5JKY4]	#
													OS11G0665600	1226.5	145	2308	15.9172	3.99252	9.17617	0.00473507	0.382535	2.32467	Expressed protein[Source:UniProtKB/TrEMBL;Acc:Q2QZY8]	#
													OS05G0576600	953.5	111	1796	16.1802	4.01616	8.80249	0.00475207	0.382535	2.32312	Os05g0576600 protein; Putative uncharacterizedprotein OJ1126_B10.3; cDNA clone:002-132-F10, full insertsequence [Source:UniProtKB/TrEMBL;Acc:Q6L5F9]	#
													OS01G0696600	897.5	104	1691	16.2596	4.02322	8.71205	0.0047532	0.382535	2.32301	Os01g0696600 protein; Putative uncharacterizedprotein OJ1116_H09.11[Source:UniProtKB/TrEMBL;Acc:Q5N8L3]	#
													OS07G0597200	287	28	546	19.5	4.2854	6.95006	0.00478145	0.383757	2.32044	Os07g0597200 protein[Source:UniProtKB/TrEMBL;Acc:Q0D4Y3]	#
													OS11G0135900	4065	503	7627	15.163	3.92249	10.9357	0.00480375	0.384496	2.31842	-	#
													OS04G0606200	452	49	855	17.449	4.12507	7.67725	0.00491716	0.390383	2.30829	OSJNBa0035M09.6 protein; OSJNBb0015N08.16 protein;Os04g0606200 protein; cDNA clone:J013078K12, full insertsequence; cDNA clone:J013090O07, full insert sequence[Source:UniProtKB/TrEMBL;Acc:Q7X8J0]	#
													OS07G0190000	1673	204	3142	15.402	3.94504	9.64495	0.00494264	0.391348	2.30604	Probable 1-deoxy-D-xylulose-5-phosphate synthase 2,chloroplastic [Source:UniProtKB/Swiss-Prot;Acc:Q6YU51]	#
													OS01G0734800	698	81	1315	16.2346	4.021	8.35035	0.00507442	0.398394	2.29461	-	#
													OS12G0221400	127	9	245	27.2222	4.76671	5.55328	0.00508588	0.398394	2.29363	cDNA, clone: J065028F04, full insert sequence[Source:UniProtKB/TrEMBL;Acc:Q2QVQ8]	#
													OS10G0481500	264	26	502	19.3077	4.2711	6.83599	0.00516704	0.402604	2.28676	-	#
													OS05G0530400	239	23	455	19.7826	4.30616	6.67664	0.00524651	0.405783	2.28013	-	#
													OS01G0363900	10133	1307	18959	14.5057	3.85855	12.2813	0.0052497	0.405783	2.27987	Os01g0363900 protein; Putative HASTY; cDNAclone:J013151I23, full insert sequence[Source:UniProtKB/TrEMBL;Acc:Q5ZDB2]	#
													OS06G0689600	1029.5	125	1934	15.472	3.95159	8.94158	0.00525203	0.405783	2.27967	Os06g0689600 protein[Source:UniProtKB/TrEMBL;Acc:Q0D9Z5]	#
													OS04G0650700	5338.5	685	9992	14.5869	3.8666	11.3533	0.0052631	0.405783	2.27876	OSJNBb0059K02.14 protein[Source:UniProtKB/TrEMBL;Acc:Q7XMP7]	#
													OS03G0283100	3232.5	412	6053	14.6917	3.87693	10.625	0.00528877	0.406695	2.27665	-	#
													OS05G0474800	643	76	1210	15.9211	3.99286	8.24436	0.00545402	0.418308	2.26328	Os05g0474800 protein; WRKY transcription factor 70[Source:UniProtKB/TrEMBL;Acc:Q65WW1]	#
													OS03G0203700	3286.5	426	6147	14.4296	3.85096	10.6602	0.00554083	0.423859	2.25643	-	#
													OS09G0550600	171.5	15	328	21.8667	4.45066	6.13222	0.00560111	0.425149	2.25173	Serine/threonine-protein kinase[Source:UniProtKB/TrEMBL;Acc:A3C195]	#
													OS09G0517200	650	78	1222	15.6667	3.96963	8.27022	0.00566096	0.428584	2.24711	Putative resistance protein[Source:UniProtKB/TrEMBL;Acc:Q69MT5]	#
													OS07G0129900	430.5	49	812	16.5714	4.05063	7.64002	0.00568947	0.429635	2.24493	Putative receptor kinase Lecrk; Putative receptor-like protein kinase [Source:UniProtKB/TrEMBL;Acc:Q84ZI6]	#
													OS11G0600500	105.5	7	204	29.1429	4.86507	5.23989	0.00579168	0.436233	2.2372	EF hand family protein; Os11g0600500 protein[Source:UniProtKB/TrEMBL;Acc:Q2R1L7]	#
													OS04G0597600	493.5	58	929	16.0172	4.00155	7.85876	0.00585878	0.440158	2.23219	Os04g0597600 protein[Source:UniProtKB/TrEMBL;Acc:Q0JAI6]	#
													OS11G0540600	60	2	118	59	5.88264	3.94132	0.0060443	0.452937	2.21865	Expressed protein; Os11g0540600 protein[Source:UniProtKB/TrEMBL;Acc:Q0ISB3]	#
													OS01G0585300	49.5	1	98	98	6.61471	3.30735	0.00607253	0.453894	2.21663	Os01g0585300 protein; Uncharacterized protein; cDNAclone:J023103B06, full insert sequence[Source:UniProtKB/TrEMBL;Acc:Q0JLN9]	#
													OS01G0342900	87	5	169	33.8	5.07895	4.8614	0.0061191	0.456215	2.21331	-	#
													OS12G0512800	119.5	9	230	25.5556	4.67557	5.50771	0.00618493	0.459955	2.20867	Cytochrome P450 71E1, putative; cDNA, clone:J100090N22, full insert sequence[Source:UniProtKB/TrEMBL;Acc:Q2QPY6]	#
													OS01G0121500	276	30	522	17.4	4.12102	6.9674	0.00636768	0.468524	2.19602	Os01g0121500 protein; Putative uncharacterizedprotein P0445D12.2; Putative uncharacterized proteinP0684C01.14 [Source:UniProtKB/TrEMBL;Acc:Q5ZD49]	#
													OS03G0198600	1222.5	161	2284	14.1863	3.82643	9.24413	0.00637848	0.468524	2.19528	Homeobox-leucine zipper protein HOX12[Source:UniProtKB/Swiss-Prot;Acc:Q10QF2]	#
													OS03G0764100	2835	386	5284	13.6891	3.77496	10.4799	0.00642238	0.470467	2.1923	Os03g0764100 protein; Zinc finger transcriptionfactor ZF1; Zinc-finger protein 1, putative, expressed[Source:UniProtKB/TrEMBL;Acc:Q7G7I8]	#
													OS07G0267200	77	4	150	37.5	5.22882	4.61441	0.00647043	0.471103	2.18907	-	#
													OS05G0197300	570	71	1069	15.0563	3.9123	8.1059	0.00649868	0.471103	2.18718	-	#
													OS04G0524500	1751	236	3266	13.839	3.79067	9.77798	0.00649926	0.471103	2.18714	Probable metal-nicotianamine transporter YSL13[Source:UniProtKB/Swiss-Prot;Acc:Q7XKF4]	#
													OS11G0144900	899.5	117	1682	14.3761	3.8456	8.79316	0.00650398	0.471103	2.18682	Expressed protein; Os11g0144900 protein; cDNAclone:J023039E10, full insert sequence[Source:UniProtKB/TrEMBL;Acc:Q2RAN1]	#
													OS03G0766800	303	34	572	16.8235	4.07241	7.12367	0.00651483	0.471103	2.1861	Os03g0766800 protein; Putative uncharacterizedprotein OSJNBa0079B15.9[Source:UniProtKB/TrEMBL;Acc:Q7Y0C5]	#
													OS06G0314501	117.5	9	226	25.1111	4.65025	5.49505	0.0065278	0.471103	2.18523	Os06g0314501 protein; cDNA, clone: J065076J12, fullinsert sequence [Source:UniProtKB/TrEMBL;Acc:B7F8K3]	#
													OS04G0648400	93.5	6	181	30.1667	4.91488	5.0424	0.00654333	0.471103	2.1842	transcript_id=OS04T0648400-00	#
													OS11G0641500	272	30	514	17.1333	4.09873	6.95626	0.006656	0.478044	2.17679	Laccase-19 [Source:UniProtKB/Swiss-Prot;Acc:Q2R0L2]	#
													OS04G0538900	628.5	80	1177	14.7125	3.87897	8.26141	0.00668571	0.479007	2.17485	OSJNBa0011L07.2 protein; OSJNBa0091D06.24 protein;Os04g0538900 protein[Source:UniProtKB/TrEMBL;Acc:Q7FB13]	#
													OS09G0447900	48	1	95	95	6.56986	3.28493	0.00673463	0.481338	2.17169	-	#
													OS05G0322900	1494	203	2785	13.7192	3.77813	9.5544	0.00676728	0.481534	2.16959	Os05g0322900 protein; Putative WRKY transcriptionfactor; WRKY-type transcription factor 45-1; WRKY45; cDNAclone:001-015-C02, full insert sequence; cDNAclone:J013058O04, full insert sequence[Source:UniProtKB/TrEMBL;Acc:Q5W6D6]	#
													OS03G0776900	1113	149	2077	13.9396	3.80112	9.11973	0.00677016	0.481534	2.1694	DNAJ protein, putative, expressed; Os03g0776900protein [Source:UniProtKB/TrEMBL;Acc:Q10DG4]	#
													OS04G0167800	440.5	54	827	15.3148	3.93686	7.72332	0.00682248	0.484083	2.16606	-	#
													OS03G0154100	1107.5	150	2065	13.7667	3.78311	9.12037	0.00699521	0.493952	2.1552	FAD binding domain containing protein, expressed;Os03g0154100 protein[Source:UniProtKB/TrEMBL;Acc:Q10RL6]	#
													OS02G0570400	539	69	1009	14.6232	3.87019	8.04362	0.00710797	0.499513	2.14825	Ent-cassa-12,15-diene synthase[Source:UniProtKB/Swiss-Prot;Acc:Q0E088]	#
													OS06G0215600	6490.5	934	12047	12.8983	3.68911	11.7118	0.00723931	0.506321	2.1403	Putative 12-oxophytodienoate reductase 5[Source:UniProtKB/Swiss-Prot;Acc:Q69TI0]	#
													OS08G0334300	121	10	232	23.2	4.53605	5.58995	0.00728818	0.506769	2.13738	-	#
													OS01G0916000	3977	571	7383	12.9299	3.69264	11.0037	0.00732033	0.506769	2.13547	Os01g0916000 protein; Putative uncharacterizedprotein P0004D12.29; Putative uncharacterized proteinP0413C03.3; cDNA clone:002-101-C04, full insert sequence[Source:UniProtKB/TrEMBL;Acc:Q8RZX2]	#
													OS06G0128800	228.5	25	432	17.28	4.11103	6.69937	0.00732265	0.506769	2.13533	transcript_id=OS06T0128800-01	#
													OS03G0285800	5373.5	775	9972	12.8671	3.68561	11.4409	0.0073277	0.506769	2.13503	Mitogen-activated protein kinase 5[Source:UniProtKB/Swiss-Prot;Acc:Q10N20]	#
													OS04G0210250	242	27	457	16.9259	4.08116	6.79547	0.00737319	0.506769	2.13234	OSJNBa0083I11.6 protein; OSJNBb0022P19.10 protein[Source:UniProtKB/TrEMBL;Acc:Q7X816]	#
													OS10G0517500	901	123	1679	13.6504	3.77087	8.82795	0.00741344	0.506769	2.12998	Cys/Met metabolism PLP-dependent enzyme familyprotein, expressed; Os10g0517500 protein; Putative gamma-lyase; cDNA clone:J023092C09, full insert sequence[Source:UniProtKB/TrEMBL;Acc:Q7XCS3]	#
													OS12G0190000	5985	868	11102	12.7903	3.67698	11.6	0.00741824	0.506769	2.1297	Os12g0190000 protein; VTC2, putative, expressed[Source:UniProtKB/TrEMBL;Acc:Q2QWM9]	#
													OS01G0855600	1029.5	142	1917	13.5	3.75489	9.02719	0.00744205	0.507216	2.12831	Os01g0855600 protein; Putative nematode-resistanceprotein; Uncharacterized protein; cDNA clone:J013095E24,full insert sequence[Source:UniProtKB/TrEMBL;Acc:Q7E5I4]	#
													OS04G0463500	1607	227	2987	13.1586	3.71793	9.68552	0.00747272	0.507903	2.12652	Anthranilate synthase beta 1 subunit; B1358B12.20protein; OSJNBa0060P14.1 protein; Os04g0463500 protein[Source:UniProtKB/TrEMBL;Acc:Q7XUS2]	#
													OS08G0349300	46.5	1	92	92	6.52356	3.26178	0.0074867	0.507903	2.12571	Os08g0349300 protein; cDNA clone:001-101-A11, fullinsert sequence [Source:UniProtKB/TrEMBL;Acc:Q0J690]	#
													OS04G0209200	1235	173	2297	13.2775	3.73091	9.30008	0.00754726	0.509371	2.12221	-	#
													OS01G0268600	65	3	127	42.3333	5.40372	4.28682	0.00756036	0.509371	2.12146	-	#
													OS02G0282000	65	3	127	42.3333	5.40372	4.28682	0.00756036	0.509371	2.12146	-	#
													OS11G0668650	1671.5	240	3103	12.9292	3.69256	9.75317	0.00778603	0.522179	2.10868	-	#
													OS01G0369700	10434.5	1551	19318	12.4552	3.63868	12.4183	0.00785303	0.525473	2.10496	Os01g0369700 protein; Putative glutathionetransferase F4; cDNA clone:001-121-F03, full insertsequence; cDNA clone:002-188-H01, full insert sequence;cDNA clone:J033039A11, full insert sequence[Source:UniProtKB/TrEMBL;Acc:Q5ZC86]	#
													OS10G0513900	338	42	634	15.0952	3.91602	7.35033	0.00792509	0.52789	2.101	Os10g0513900 protein; Putative cytochrome P450;Transposon protein, putative, unclassified, expressed;cDNA clone:001-202-F01, full insert sequence; cDNAclone:J033061A12, full insert sequence[Source:UniProtKB/TrEMBL;Acc:Q9FW80]	#
													OS10G0469600	55	2	108	54	5.75489	3.87744	0.00806772	0.535407	2.09325	Leucine Rich Repeat family protein, expressed[Source:UniProtKB/TrEMBL;Acc:Q337L8]	#
													OS01G0629600	138.5	13	264	20.3077	4.34395	5.87242	0.00807439	0.535407	2.09289	Carboxypeptidase C-like; Os01g0629600 protein; cDNAclone:J023078D08, full insert sequence[Source:UniProtKB/TrEMBL;Acc:Q9FP87]	#
													OS03G0741100	479	64	894	13.9688	3.80413	7.90207	0.00826615	0.542074	2.0827	-	#
													OS04G0447650	1407	205	2609	12.7268	3.6698	9.51438	0.00826721	0.542074	2.08264	transcript_id=OS04T0447650-00	#
													OS06G0356800	232	27	437	16.1852	4.0166	6.76319	0.00837845	0.546607	2.07684	Os06g0356800 protein; cDNA, clone: J075005N23, fullinsert sequence [Source:UniProtKB/TrEMBL;Acc:B7F946]	#
													OS04G0150300	252	30	474	15.8	3.98185	6.89782	0.00838351	0.546607	2.07657	-	#
													OS01G0597600	94	7	181	25.8571	4.69249	5.1536	0.00839216	0.546607	2.07613	-	#
													OS09G0502500	171	18	324	18	4.16993	6.25489	0.00841963	0.547183	2.07471	-	#
													OS08G0485400	2210.5	331	4090	12.3565	3.6272	10.1843	0.00853176	0.553246	2.06896	Os08g0485400 protein[Source:UniProtKB/TrEMBL;Acc:Q0J4W4]	#
													OS03G0152000	453	61	845	13.8525	3.79207	7.82677	0.00860197	0.555347	2.0654	Heavy metal-associated domain containing protein,expressed; Os03g0152000 protein[Source:UniProtKB/TrEMBL;Acc:Q10RN8]	#
													OS01G0700500	156	16	296	18.5	4.20945	6.10473	0.00864515	0.556911	2.06323	Flavonoid 3'-hydroxylase-like; Os01g0700500 protein[Source:UniProtKB/TrEMBL;Acc:Q5N8J0]	#
													OS10G0147200	464.5	63	866	13.746	3.78094	7.86775	0.00868594	0.558314	2.06118	Os10g0147200 protein[Source:UniProtKB/TrEMBL;Acc:Q0IYZ2]	#
													OS08G0288500	4164.5	637	7692	12.0754	3.59399	11.1121	0.00873159	0.558803	2.05891	Os08g0288500 protein; Putative uncharacterizedprotein B1114E07.17; Putative uncharacterized proteinOJ1034_C08.5 [Source:UniProtKB/TrEMBL;Acc:Q6Z2C8]	#
													OS02G0205500	625	88	1162	13.2045	3.72296	8.32091	0.00875222	0.558906	2.05788	3-ketoacyl-CoA synthase[Source:UniProtKB/TrEMBL;Acc:Q6Z6C7]	#
													OS03G0841600	642	91	1193	13.1099	3.71258	8.36409	0.00884703	0.563734	2.0532	-	#
													OS06G0313440	44	1	87	87	6.44294	3.22147	0.00898105	0.568276	2.04667	transcript_id=OS06T0313440-00	#
													OS01G0342750	167	18	316	17.5556	4.13386	6.23685	0.00905312	0.568276	2.0432	transcript_id=OS01T0342750-01	#
													OS05G0550800	961.5	142	1781	12.5423	3.64872	8.97411	0.00906947	0.568276	2.04242	Os05g0550800 protein[Source:UniProtKB/TrEMBL;Acc:Q0DG65]	#
													OS01G0261200	5130.5	798	9463	11.8584	3.56784	11.4242	0.00908227	0.568276	2.04181	NAC domain-containing protein 74[Source:UniProtKB/Swiss-Prot;Acc:Q7GCL7]	#
													OS10G0503300	77	5	149	29.8	4.89724	4.77055	0.0090857	0.568276	2.04164	transcript_id=OS10T0503300-00	#
													OS03G0164800	610.5	87	1134	13.0345	3.70426	8.29507	0.00909242	0.568276	2.04132	Expressed protein; Putative uncharacterized proteinOJ1123F12.6 [Source:UniProtKB/TrEMBL;Acc:Q8S5U4]	#
													OS12G0547600	5299.5	829	9770	11.7853	3.55891	11.4747	0.00921961	0.575002	2.03529	Calmodulin-binding protein, putative, expressed[Source:UniProtKB/TrEMBL;Acc:Q2QP06]	#
													OS02G0770800	670	97	1243	12.8144	3.6797	8.43976	0.00926016	0.576308	2.03338	-	#
													OS11G0594000	61	3	119	39.6667	5.30986	4.23989	0.00929506	0.577256	2.03175	Sugar transporter family protein, expressed[Source:UniProtKB/TrEMBL;Acc:Q2R1T1]	#
													OS01G0841700	1203.5	182	2225	12.2253	3.61179	9.31369	0.00934532	0.579153	2.02941	-	#
													OS10G0101200	956	143	1769	12.3706	3.62885	8.97429	0.00939832	0.581212	2.02695	Os10g0101200 protein; Serine carboxypeptidasefamily protein, expressed; cDNA clone:001-040-E08, fullinsert sequence; cDNA clone:J023149K09, full insertsequence [Source:UniProtKB/TrEMBL;Acc:Q10A76]	#
													OS08G0229601	145	15	275	18.3333	4.1964	6.00509	0.00943951	0.582533	2.02505	Putative uncharacterized protein[Source:UniProtKB/TrEMBL;Acc:A3BQV4]	#
													OS02G0584200	863.5	129	1598	12.3876	3.63082	8.82664	0.00953938	0.58525	2.02048	-	#
													OS06G0530600	60.5	3	118	39.3333	5.29768	4.2338	0.00954496	0.58525	2.02023	-	#
													OS02G0173200	844	126	1562	12.3968	3.6319	8.79323	0.00956324	0.58525	2.01939	-	#
													OS02G0790500	1767.5	275	3260	11.8545	3.56737	9.88697	0.00967305	0.588513	2.01444	-	#
													OS03G0187800	815.5	122	1509	12.3689	3.62864	8.74506	0.00968215	0.588513	2.01403	Expressed protein; Os03g0187800 protein; Putativeuncharacterized protein OJ1217B09.4[Source:UniProtKB/TrEMBL;Acc:Q8H7P2]	#
													OS03G0188100	353.5	48	659	13.7292	3.77917	7.47455	0.00969669	0.588513	2.01338	Putative uncharacterized protein[Source:UniProtKB/TrEMBL;Acc:B9F5L0]	#
													OS05G0257100	1458.5	226	2691	11.9071	3.57375	9.60705	0.00975549	0.590025	2.01075	cDNA clone:J013099L16, full insert sequence[Source:UniProtKB/TrEMBL;Acc:B7EDI5]	#
													OS01G0716800	601.5	88	1115	12.6705	3.6634	8.29113	0.00978544	0.590241	2.00942	Os01g0716800 protein[Source:UniProtKB/TrEMBL;Acc:Q0JJU2]	#
													OS03G0182000	143	15	271	18.0667	4.17526	5.99452	0.00985107	0.592928	2.00652	transcript_id=OS03T0182000-00	#
													OS06G0103200	841	127	1555	12.2441	3.61401	8.79569	0.00987036	0.592928	2.00567	Os06g0103200 protein; Putative AER; cDNAclone:J033143E17, full insert sequence[Source:UniProtKB/TrEMBL;Acc:Q8H634]	#
													OS03G0575200	2112.5	334	3891	11.6497	3.54222	10.1548	0.00996107	0.59594	2.00169	Probable potassium transporter 16[Source:UniProtKB/Swiss-Prot;Acc:Q84MS3]	#
													OS11G0126900	585	86	1084	12.6047	3.65588	8.25421	0.00998502	0.596159	2.00065	Os11g0126900 protein[Source:UniProtKB/TrEMBL;Acc:Q0IUZ3]	#
													OS08G0445700	361	50	672	13.44	3.74846	7.51809	0.0101012	0.598958	1.99563	-	#
													OS01G0678400	109	10	208	20.8	4.37851	5.51118	0.0101135	0.598958	1.9951	Os01g0678400 protein[Source:UniProtKB/TrEMBL;Acc:Q0JKF7]	#
													OS01G0685400	228.5	29	428	14.7586	3.88349	6.79972	0.0103777	0.612137	1.9839	Uncharacterized protein[Source:UniProtKB/TrEMBL;Acc:A2ZWM3]	#
													OS05G0560500	363.5	51	676	13.2549	3.72845	7.53665	0.0104049	0.612514	1.98276	Os05g0560500 protein; Putative uncharacterizedprotein OJ1115_B06.7; cDNA clone:001-112-F01, full insertsequence [Source:UniProtKB/TrEMBL;Acc:Q688Y6]	#
													OS01G0795600	80.5	6	155	25.8333	4.69116	4.93054	0.0105605	0.618222	1.97631	-	#
													OS08G0448100	264	35	493	14.0857	3.81616	7.03736	0.010565	0.618222	1.97613	-	#
													OS08G0369800	531	79	983	12.443	3.63727	8.12241	0.010588	0.618333	1.97519	Putative Lignostilbene-alpha,beta-dioxygenase andrelated enzymes [Source:UniProtKB/TrEMBL;Acc:Q6Z251]	#
													OS04G0186400	955.5	150	1761	11.74	3.55336	9.0055	0.0107152	0.624523	1.97	Probable inorganic phosphate transporter 1-4[Source:UniProtKB/Swiss-Prot;Acc:Q8H6H2]	#
													OS01G0915900	4266	704	7828	11.1193	3.475	11.1969	0.0107971	0.626968	1.96669	-	#
													OS02G0282900	5252	869	9635	11.0875	3.47086	11.4986	0.0107999	0.626968	1.96658	-	#
													OS01G0374600	58	3	113	37.6667	5.23522	4.20257	0.0109261	0.631799	1.96154	Putative laccase-1 [Source:UniProtKB/Swiss-Prot;Acc:Q5ZCW1]	#
													OS08G0307601	72.5	5	140	28	4.80735	4.72561	0.0110003	0.633645	1.9586	-	#
													OS01G0120400	1422	230	2614	11.3652	3.50655	9.59877	0.011009	0.633645	1.95825	Os01g0120400 protein; Putative uncharacterizedprotein P0684C01.1; Putative uncharacterized proteinP0698A04.33; cDNA clone:001-038-F08, full insert sequence;cDNA clone:006-309-G11, full insert sequence[Source:UniProtKB/TrEMBL;Acc:Q5ZDT9]	#
													OS02G0209300	684.5	106	1263	11.9151	3.57472	8.51528	0.0110227	0.633645	1.95771	Putative uncharacterized protein[Source:UniProtKB/TrEMBL;Acc:A3A4F2]	#
													OS04G0179200	847	134	1560	11.6418	3.54124	8.83671	0.0111746	0.640965	1.95177	Momilactone A synthase [Source:UniProtKB/Swiss-Prot;Acc:Q7FAE1]	#
													OS06G0569500	556.5	85	1028	12.0941	3.59623	8.20751	0.0111937	0.640965	1.95103	Os06g0569500 protein[Source:UniProtKB/TrEMBL;Acc:Q0DBF4]	#
													OS02G0755900	1199.5	195	2204	11.3026	3.49858	9.35662	0.0113954	0.648723	1.94327	-	#
													OS10G0531400	1225	200	2250	11.25	3.49185	9.38978	0.0114983	0.65173	1.93937	Glutathione S-transferase GSTU6, putative,expressed; Os10g0531400 protein; Putative glutathione S-transferase; cDNA clone:006-211-B03, full insert sequence[Source:UniProtKB/TrEMBL;Acc:Q8L4V6]	#
													OS08G0508000	85	7	163	23.2857	4.54137	5.07804	0.0115224	0.65173	1.93846	Cyt-P450 monooxygenase; Os08g0508000 protein; cDNAclone:J033081G24, full insert sequence[Source:UniProtKB/TrEMBL;Acc:Q6Z3F0]	#
													OS09G0555500	238.5	32	445	13.9062	3.79766	6.89883	0.0115279	0.65173	1.93825	Os09g0555500 protein[Source:UniProtKB/TrEMBL;Acc:Q0IZQ9]	#
													OS06G0506600	2228.5	372	4085	10.9812	3.45696	10.2676	0.011537	0.65173	1.93791	transcript_id=OS06T0506600-01	#
													OS10G0392400	877	141	1613	11.4397	3.51598	8.89754	0.0115977	0.652278	1.93563	-	#
													OS05G0188100	3214	542	5886	10.8598	3.44092	10.8026	0.0116133	0.652278	1.93504	Os05g0188100 protein; cDNA, clone: J080090D12, fullinsert sequence [Source:UniProtKB/TrEMBL;Acc:Q0DK70]	#
													OS11G0702300	40.5	1	80	80	6.32193	3.16096	0.0117325	0.656509	1.93061	-	#
													OS02G0467000	177.5	22	333	15.1364	3.91995	6.4194	0.0117333	0.656509	1.93058	transcript_id=OS02T0467000-00	#
													OS06G0591400	1229.5	203	2256	11.1133	3.47422	9.40244	0.011851	0.660577	1.92624	Os06g0591400 protein; Putative uncharacterizedprotein P0502H06.8 [Source:UniProtKB/TrEMBL;Acc:Q69XE8]	#
													OS01G0383700	8174	1408	14940	10.6108	3.40746	12.1632	0.0119622	0.664254	1.92219	Os01g0383700 protein[Source:UniProtKB/TrEMBL;Acc:C7IWT8]	#
													OS11G0687100	333.5	49	618	12.6122	3.65675	7.44309	0.0121185	0.669139	1.91655	-	#
													OS04G0446000	83.5	7	160	22.8571	4.51457	5.06464	0.0121787	0.671198	1.9144	transcript_id=OS04T0446000-01	#
													OS08G0348300	70	5	135	27	4.75489	4.69937	0.0122817	0.67561	1.91074	-	#
													OS01G0384800	795.5	130	1461	11.2385	3.49037	8.76755	0.0123362	0.675831	1.90882	Os01g0384800 protein; Putative uncharacterizedprotein OSJNBb0093M23.18; Uncharacterized protein; cDNAclone:002-157-A09, full insert sequence; cDNAclone:J023034B07, full insert sequence[Source:UniProtKB/TrEMBL;Acc:Q5VNY3]	#
													OS09G0511600	5187.5	900	9475	10.5278	3.39613	11.5118	0.0123416	0.675831	1.90863	-	#
													OS01G0528800	4672.5	810	8535	10.537	3.3974	11.3605	0.0123548	0.675831	1.90817	-	#
													OS03G0334200	645.5	104	1187	11.4135	3.51266	8.45677	0.0124118	0.677686	1.90617	Expressed protein; Os03g0334200 protein; cDNAclone:J013058K09, full insert sequence; cDNAclone:J013066N20, full insert sequence[Source:UniProtKB/TrEMBL;Acc:Q10LU7]	#
													OS02G0126400	2691	467	4915	10.5246	3.3957	10.5651	0.0126986	0.69078	1.89624	Putative calcium-dependent protein kinase[Source:UniProtKB/TrEMBL;Acc:Q6Z2M8]	#
													OS11G0587600	15994	2846	29142	10.2396	3.35609	13.1528	0.0129857	0.702496	1.88653	PDR-like ABC transporter[Source:UniProtKB/TrEMBL;Acc:Q8GU84]	#
													OS08G0137900	762	127	1397	11	3.45943	8.7184	0.0131119	0.70722	1.88234	Os08g0137900 protein; Putative blue copper bindingprotein [Source:UniProtKB/TrEMBL;Acc:Q6ZJW2]	#
													OS03G0682100	39	1	77	77	6.26679	3.13339	0.0132191	0.710606	1.8788	-	#
													OS02G0626600	2719	479	4959	10.3528	3.37195	10.5899	0.0132324	0.710606	1.87836	transcript_id=OS02T0626600-00	#
													OS10G0400100	7313.5	1311	13316	10.1571	3.34442	12.0287	0.0134096	0.718807	1.87259	-	#
													OS06G0200250	231	33	429	13	3.70044	6.89461	0.0136298	0.725319	1.86551	transcript_id=OS06T0200250-01	#
													OS01G0337500	623.5	104	1143	10.9904	3.45817	8.42952	0.0137143	0.727773	1.86283	H+-pyrophosphatase; Os01g0337500 protein[Source:UniProtKB/TrEMBL;Acc:Q94CP2]	#
													OS01G0137200	38.5	1	76	76	6.24793	3.12396	0.0137646	0.727773	1.86124	transcript_id=OS01T0137200-00	#
													OS09G0572700	1133	197	2069	10.5025	3.39267	9.31838	0.0137906	0.727773	1.86042	Os09g0572700 protein; cDNA clone:001-121-D10, fullinsert sequence [Source:UniProtKB/TrEMBL;Acc:Q0IZF1]	#
													OS11G0508600	1500.5	264	2737	10.3674	3.37399	9.73139	0.0137926	0.727773	1.86035	-	#
													OS12G0109700	92.5	9	176	19.5556	4.28951	5.31468	0.0137998	0.727773	1.86013	-	#
													OS01G0186000	241	35	447	12.7714	3.67485	6.96671	0.0138337	0.728252	1.85906	Putative transcription factor NtWRKY4[Source:UniProtKB/TrEMBL;Acc:Q5VRX3]	#
													OS09G0332700	7618	1385	13851	10.0007	3.32203	12.0967	0.0139397	0.728791	1.85575	Os09g0332700 protein[Source:UniProtKB/TrEMBL;Acc:C7J764]	#
													OS04G0178400	4417	799	8035	10.0563	3.33003	11.3071	0.0139432	0.728791	1.85564	-	#
													OS03G0777000	144	18	270	15	3.90689	6.12337	0.0141809	0.7399	1.8483	NAC-domain containing protein 9, putative,expressed; Os03g0777000 protein; Putative NAC domainprotein; Putative NAM (No apical meristem) protein[Source:UniProtKB/TrEMBL;Acc:Q8S7I7]	#
													OS06G0587900	38	1	75	75	6.22882	3.11441	0.0143375	0.745425	1.84353	-	#
													OS09G0565300	2631	479	4783	9.98539	3.31982	10.5638	0.0145251	0.753841	1.83788	transcript_id=OS09T0565300-01	#
													OS12G0123700	459.5	76	843	11.0921	3.47146	7.98366	0.0145574	0.754188	1.83692	Os12g0123700 protein[Source:UniProtKB/TrEMBL;Acc:Q0IQG2]	#
													OS06G0239700	470	78	862	11.0513	3.46614	8.01847	0.0145852	0.754296	1.83609	Os06g0239700 protein; Putative uncharacterizedprotein OSJNBa0052G07.29[Source:UniProtKB/TrEMBL;Acc:Q67VE1]	#
													OS11G0691600	78.5	7	150	21.4286	4.42146	5.01809	0.0147325	0.759732	1.83172	-	#
													OS04G0630400	66	5	127	25.4	4.66676	4.65531	0.014742	0.759732	1.83144	OSJNBa0089N06.22 protein; Os04g0630400 protein;cDNA clone:J023133I21, full insert sequence[Source:UniProtKB/TrEMBL;Acc:Q0J9U9]	#
													OS01G0668901	499	84	914	10.881	3.44373	8.11418	0.0148728	0.765098	1.82761	Serine/threonine-protein kinase[Source:UniProtKB/TrEMBL;Acc:Q5QLR7]	#
													OS02G0807900	337.5	54	621	11.5	3.52356	7.51667	0.0149191	0.765098	1.82626	transcript_id=OS02T0807900-01	#
													OS02G0256500	107.5	12	203	16.9167	4.08037	5.62515	0.0149769	0.765098	1.82458	transcript_id=OS02T0256500-01	#
													OS10G0485800	152.5	20	285	14.25	3.83289	6.23837	0.0149807	0.765098	1.82447	transcript_id=OS10T0485800-01	#
													OS07G0446900	78	7	149	21.2857	4.41181	5.01326	0.0150232	0.765098	1.82324	Putative uncharacterized protein P0030H06.134;Putative uncharacterized protein P0475E07.114[Source:UniProtKB/TrEMBL;Acc:Q8LH81]	#
													OS01G0196300	299	47	551	11.7234	3.55132	7.33025	0.0150346	0.765098	1.82291	BHLH transcription factor; Basic helix-loop-helixprotein-like; Os01g0196300 protein; cDNA clone:J033115I17,full insert sequence[Source:UniProtKB/TrEMBL;Acc:Q5SMX4]	#
													OS02G0686100	101.5	11	192	17.4545	4.12553	5.5222	0.0150821	0.765098	1.82154	-	#
													OS04G0269800	1378	250	2506	10.024	3.32539	9.62848	0.0151327	0.765098	1.82008	transcript_id=OS04T0269800-01	#
													OS06G0690200	1535.5	280	2791	9.96786	3.31728	9.78792	0.015181	0.765477	1.8187	Os06g0690200 protein[Source:UniProtKB/TrEMBL;Acc:Q0D9Z3]	#
													OS02G0583700	5524.5	1033	10016	9.69603	3.27739	11.6513	0.0151923	0.765477	1.81838	-	#
													OS04G0178300	9520.5	1793	17248	9.61963	3.26598	12.4412	0.0153277	0.769663	1.81452	-	#
													OS01G0882800	826.5	147	1506	10.2449	3.35683	8.87809	0.0153733	0.770632	1.81323	-	#
													OS05G0473300	37	1	73	73	6.18982	3.09491	0.0155722	0.774195	1.80765	-	#
													OS08G0549900	37	1	73	73	6.18982	3.09491	0.0155722	0.774195	1.80765	-	#
													OS12G0156100	37	1	73	73	6.18982	3.09491	0.0155722	0.774195	1.80765	No apical meristem protein, expressed; Os12g0156100protein [Source:UniProtKB/TrEMBL;Acc:Q2QXH9]	#
													OS12G0218100	37	1	73	73	6.18982	3.09491	0.0155722	0.774195	1.80765	cDNA clone:001-112-B09, full insert sequence[Source:UniProtKB/TrEMBL;Acc:Q2QVU4]	#
													OS05G0305900	2393.5	446	4341	9.73318	3.28291	10.4424	0.0155761	0.774195	1.80754	Os05g0305900 protein[Source:UniProtKB/TrEMBL;Acc:Q0DJA8]	#
													OS04G0639200	94.5	10	179	17.9	4.16189	5.40287	0.0156693	0.777512	1.80495	OSJNBb0003B01.8 protein; Os04g0639200 protein[Source:UniProtKB/TrEMBL;Acc:Q7XPH5]	#
													OS01G0716500	431.5	73	790	10.8219	3.43588	7.90777	0.0157328	0.779345	1.80319	Embryonic abundant protein-like; Os01g0716500protein; Uncharacterized protein; cDNA clone:J033040A11,full insert sequence[Source:UniProtKB/TrEMBL;Acc:Q8S1M1]	#
													OS11G0475000	499.5	86	913	10.6163	3.40821	8.13037	0.0157641	0.77939	1.80233	Os11g0475000 protein[Source:UniProtKB/TrEMBL;Acc:Q0ISR4]	#
													OS02G0251800	88.5	9	168	18.6667	4.22239	5.28112	0.0157868	0.77939	1.80171	Os02g0251800 protein; Putative uncharacterizedprotein OJ1113_G05.28; Putative uncharacterized proteinOSJNBa0009N02.3 [Source:UniProtKB/TrEMBL;Acc:Q6K545]	#
													OS09G0526500	51.5	3	100	33.3333	5.05889	4.11441	0.0158521	0.781299	1.79991	Os09g0526500 protein; Putative uncharacterizedprotein OJ1439_F07.15[Source:UniProtKB/TrEMBL;Acc:Q652B1]	#
													OS02G0807200	403.5	68	739	10.8676	3.44197	7.80845	0.0159229	0.783023	1.79798	transcript_id=OS02T0807200-00	#
													OS01G0508500	133	17	249	14.6471	3.87254	6.02373	0.0159403	0.783023	1.7975	-	#
													OS02G0624300	653.5	116	1191	10.2672	3.35998	8.53797	0.0159965	0.78437	1.79598	Os02g0624300 protein; Putative myb protein; cDNAclone:001-110-C03, full insert sequence[Source:UniProtKB/TrEMBL;Acc:Q6K1S6]	#
													OS05G0215300	202.5	30	375	12.5	3.64386	6.72882	0.0160673	0.784469	1.79406	-	#
													OS09G0400700	105	12	198	16.5	4.04439	5.60716	0.0160766	0.784469	1.79381	Putative uncharacterized protein[Source:UniProtKB/TrEMBL;Acc:B9G3G6]	#
													OS09G0128400	1051	193	1909	9.89119	3.30614	9.24553	0.0161529	0.785301	1.79175	Os09g0128400 protein[Source:UniProtKB/TrEMBL;Acc:Q0J3D8]	#
													OS12G0639400	64	5	123	24.6	4.62059	4.63222	0.0162008	0.785301	1.79046	Os12g0639400 protein[Source:UniProtKB/TrEMBL;Acc:Q0ILK8]	#
													OS05G0343400	3292.5	626	5959	9.51917	3.25084	10.9154	0.0162012	0.785301	1.79045	-	#
													OS01G0570800	1391.5	259	2524	9.74517	3.28469	9.65915	0.0162134	0.785301	1.79013	Os01g0570800 protein; Putative calmodulin-bindingprotein [Source:UniProtKB/TrEMBL;Acc:Q656X7]	#
													OS01G0114100	997.5	183	1812	9.90164	3.30767	9.16953	0.0162273	0.785301	1.78975	Os01g0114100 protein; Putative rust resistancekinase Lr10; cDNA clone:J013152M16, full insert sequence[Source:UniProtKB/TrEMBL;Acc:Q656W0]	#
													OS01G0692100	249	39	459	11.7692	3.55695	7.06388	0.0162818	0.78664	1.7883	Os01g0692100 protein; Putative uncharacterizedprotein P0034C09.23; Uncharacterized protein; cDNA, clone:J100032K22, full insert sequence[Source:UniProtKB/TrEMBL;Acc:Q8RZY8]	#
													OS05G0312600	196	29	363	12.5172	3.64584	6.6809	0.0163534	0.788801	1.78639	Probable calcium-binding protein CML21[Source:UniProtKB/Swiss-Prot;Acc:Q0DJ94]	#
													OS10G0529700	44	2	86	43	5.42626	3.71313	0.0163995	0.789434	1.78517	Glutathione S-transferase GSTU6, putative,expressed; Putative glutathione S-transferase; Putativeglutathione S-transferase OsGSTU8; cDNA clone:002-113-D07,full insert sequence[Source:UniProtKB/TrEMBL;Acc:Q945X0]	#
													OS08G0356800	216	33	399	12.0909	3.59585	6.84232	0.0165994	0.794832	1.77991	Os08g0356800 protein; Putative uncharacterizedprotein B1104G07.34; Putative uncharacterized proteinP0426E02.12; cDNA clone:J013155K13, full insert sequence[Source:UniProtKB/TrEMBL;Acc:Q6YZM9]	#
													OS05G0132700	87	9	165	18.3333	4.1964	5.26812	0.0166237	0.794832	1.77927	Putative uncharacterized protein[Source:UniProtKB/TrEMBL;Acc:B9FGW2]	#
													OS04G0351933	69.5	6	133	22.1667	4.47032	4.82012	0.0166407	0.794832	1.77883	Putative uncharacterized protein[Source:UniProtKB/TrEMBL;Acc:A3ASQ2]	#
													OS06G0207700	2169	414	3924	9.47826	3.24462	10.3158	0.0167488	0.797403	1.77602	cDNA, clone: J065216G16, full insert sequence[Source:UniProtKB/TrEMBL;Acc:A3B9H5]	#
													OS11G0244100	50.5	3	98	32.6667	5.02975	4.09984	0.0168343	0.797722	1.7738	Transferase family; Transferase family protein[Source:UniProtKB/TrEMBL;Acc:Q53M10]	#
													OS05G0522600	2308	442	4174	9.44344	3.23931	10.4076	0.016837	0.797722	1.77373	Putative uncharacterized protein OJ1087_C03.13;Putative uncharacterized protein OSJNBa0075A10.6[Source:UniProtKB/TrEMBL;Acc:Q5W675]	#
													OS12G0123800	188.5	28	349	12.4643	3.63973	6.62722	0.0169219	0.798991	1.77155	NAC domain-containing protein 77[Source:UniProtKB/Swiss-Prot;Acc:Q5CD17]	#
													OS01G0952900	63	5	121	24.2	4.59694	4.6204	0.016997	0.798991	1.76963	Os01g0952900 protein; cDNA clone:J023035P08, fullinsert sequence [Source:UniProtKB/TrEMBL;Acc:Q0JFZ1]	#
													OS09G0442100	1073	201	1945	9.67662	3.2745	9.2883	0.0169998	0.798991	1.76956	Os09g0442100 protein; Putative Avr9/Cf-9 rapidlyelicited protein 264; cDNA clone:001-007-H12, full insertsequence [Source:UniProtKB/TrEMBL;Acc:Q67UU7]	#
													OS12G0476200	2368.5	457	4280	9.36543	3.22734	10.4497	0.0171623	0.804797	1.76542	-	#
													OS03G0195100	444	78	810	10.3846	3.37638	7.97359	0.0171781	0.804797	1.76502	-	#
													OS04G0338100	319.5	54	585	10.8333	3.43741	7.47359	0.0174831	0.814997	1.75738	Os04g0338100 protein[Source:UniProtKB/TrEMBL;Acc:Q0JE28]	#
													OS11G0474500	370	64	676	10.5625	3.40088	7.70044	0.0175249	0.814997	1.75634	Os11g0474533 protein[Source:UniProtKB/TrEMBL;Acc:Q2R4H4]	#
													OS03G0664800	102	12	192	16	4	5.58496	0.0175346	0.814997	1.7561	Acetyltransferase, GNAT family protein, expressed;Os03g0664800 protein; Putative acetyltransferase; cDNA,clone: J100023K20, full insert sequence[Source:UniProtKB/TrEMBL;Acc:Q75GC2]	#
													OS04G0369000	102	12	192	16	4	5.58496	0.0175346	0.814997	1.7561	Os04g0369000 protein[Source:UniProtKB/TrEMBL;Acc:Q0JDW4]	#
													OS03G0310800	1567.5	302	2833	9.38079	3.22971	9.85326	0.017616	0.817489	1.75409	EF hand family protein, expressed; Os03g0310800protein; cDNA clone:001-018-G06, full insert sequence;cDNA clone:J013024O19, full insert sequence[Source:UniProtKB/TrEMBL;Acc:Q10MF3]	#
													OS07G0170000	56	4	108	27	4.75489	4.37744	0.0177461	0.822227	1.7509	Os07g0170000 protein; Putative short-chaindehydrogenase/reductase[Source:UniProtKB/TrEMBL;Acc:Q69LD5]	#
													OS01G0740700	241	39	443	11.359	3.50576	7.03828	0.0179035	0.826912	1.74706	-	#
													OS01G0314800	3276.5	649	5904	9.09707	3.1854	10.9348	0.018154	0.83471	1.74103	Os01g0314800 protein; Uncharacterized protein[Source:UniProtKB/TrEMBL;Acc:Q0JN91]	#
													OS02G0227100	280	47	513	10.9149	3.44823	7.2787	0.0181872	0.83471	1.74023	-	#
													OS07G0167500	194	30	358	11.9333	3.57693	6.69535	0.0182146	0.83471	1.73958	Os07g0167500 protein; Putative uncharacterizedprotein OJ1641_C04.129; cDNA clone:006-211-B07, fullinsert sequence [Source:UniProtKB/TrEMBL;Acc:Q7F1R9]	#
													OS06G0158100	55.5	4	107	26.75	4.74147	4.37073	0.0182349	0.83471	1.7391	Os06g0158100 protein; Transcription factor WRKY35[Source:UniProtKB/TrEMBL;Acc:Q5VMX9]	#
													OS11G0625900	106	13	199	15.3077	3.93618	5.66853	0.0182428	0.83471	1.73891	-	#
													OS01G0783700	147.5	21	274	13.0476	3.70571	6.24517	0.0183698	0.835788	1.7359	Os01g0783700 protein; Putative EF-hand Ca2+-bindingprotein CCD1; Uncharacterized protein; cDNA clone:002-188-B02, full insert sequence[Source:UniProtKB/TrEMBL;Acc:Q8LQQ2]	#
													OS01G0888800	111	14	208	14.8571	3.89308	5.7539	0.0183954	0.835788	1.73529	Os01g0888800 protein; Putative uncharacterizedprotein B1099D03.32; Uncharacterized protein; cDNAclone:J023046H19, full insert sequence[Source:UniProtKB/TrEMBL;Acc:Q8LQI0]	#
													OS06G0666400	383.5	68	699	10.2794	3.36169	7.76831	0.0184283	0.835788	1.73451	Os06g0666400 protein; Putative uncharacterizedprotein P0637D03.22 [Source:UniProtKB/TrEMBL;Acc:Q655W4]	#
													OS05G0503300	10954	2207	19701	8.9266	3.15811	12.6869	0.0184767	0.835788	1.73337	Os05g0503300 protein; Putative ferredoxin sulfitereductase; Putative ferredoxin-sulfite reductase[Source:UniProtKB/TrEMBL;Acc:Q60EA3]	#
													OS02G0615800	126.5	17	236	13.8824	3.79518	5.98505	0.018494	0.835788	1.73297	-	#
													OS08G0477100	3101.5	622	5581	8.97267	3.16554	10.8635	0.0188326	0.846579	1.72509	Os08g0477100 protein; Putative latex proteinallergen; cDNA clone:002-149-B01, full insert sequence[Source:UniProtKB/TrEMBL;Acc:Q6ZG42]	#
													OS06G0620700	136	19	253	13.3158	3.73507	6.11546	0.0188413	0.846579	1.72489	Putative uncharacterized protein[Source:UniProtKB/TrEMBL;Acc:A3BDM5]	#
													OS09G0441400	4370	884	7856	8.88688	3.15168	11.3637	0.0190427	0.849621	1.72027	-	#
													OS07G0629500	191	30	352	11.7333	3.55254	6.68316	0.0190604	0.849621	1.71987	transcript_id=OS07T0629500-01	#
													OS05G0437401	130	18	242	13.4444	3.74894	6.04439	0.0192109	0.853737	1.71645	Putative uncharacterized protein[Source:UniProtKB/TrEMBL;Acc:B9FPS9]	#
													OS02G0464550	34.5	1	68	68	6.08746	3.04373	0.0192659	0.85489	1.71521	Os02g0464550 protein[Source:UniProtKB/TrEMBL;Acc:C7IYI2]	#
													OS03G0351100	1193	236	2150	9.11017	3.18748	9.47638	0.0194532	0.860597	1.71101	CCT motif family protein, expressed; Os03g0351100protein; Zinc finger protein; cDNA clone:J013111C11, fullinsert sequence; cDNA clone:J033067J11, full insertsequence [Source:UniProtKB/TrEMBL;Acc:O82112]	#
													OS01G0666000	282.5	49	516	10.5306	3.39652	7.31297	0.0196236	0.866831	1.70722	Os01g0666000 protein; Phosphatidic acid phosphatasebeta-like; Uncharacterized protein[Source:UniProtKB/TrEMBL;Acc:Q5SN48]	#
													OS12G0431100	451.5	84	819	9.75	3.2854	8.03502	0.0198067	0.873605	1.70319	Os12g0431100 protein[Source:UniProtKB/TrEMBL;Acc:Q0INL8]	#
													OS12G0141000	339.5	61	618	10.1311	3.34073	7.6011	0.0198863	0.875803	1.70145	transcript_id=OS12T0141000-01	#
													OS05G0552800	242	41	443	10.8049	3.43361	7.07436	0.019931	0.876455	1.70047	cDNA, clone: J100026I16, full insert sequence[Source:UniProtKB/TrEMBL;Acc:B7FA06]	#
													OS05G0550700	377.5	69	686	9.94203	3.31354	7.76529	0.0200037	0.878341	1.69889	Putative uncharacterized protein[Source:UniProtKB/TrEMBL;Acc:B9FHM7]	#
													OS11G0229500	202	33	371	11.2424	3.49088	6.78983	0.0201721	0.880468	1.69525	NB-ARC domain containing protein, expressed; NB-ARCdomain, putative; Os11g0229500 protein; RPR1[Source:UniProtKB/TrEMBL;Acc:Q9ZQT3]	#
													OS04G0449500	1347.5	273	2422	8.87179	3.14923	9.66737	0.0204907	0.893046	1.68844	OSJNBa0064H22.21 protein; Os04g0449500 protein;cDNA clone:J023082L12, full insert sequence[Source:UniProtKB/TrEMBL;Acc:Q7XTC6]	#
													OS08G0557600	10590	2221	18959	8.53624	3.0936	12.6638	0.0206735	0.89968	1.68459	Monodehydroascorbate reductase; Os08g0557600protein; cDNA clone:J033094C01, full insert sequence[Source:UniProtKB/TrEMBL;Acc:Q6ZJ08]	#
													OS04G0380300	1235.5	251	2220	8.84462	3.1448	9.54394	0.0208279	0.903723	1.68135	OSJNBb0089B03.12 protein; Os04g0380300 protein;cDNA clone:J013027B10, full insert sequence[Source:UniProtKB/TrEMBL;Acc:Q7XNP9]	#
													OS03G0802500	1673.5	344	3003	8.72965	3.12592	9.98923	0.0209138	0.904776	1.67957	ATPase 2, putative, expressed; Os03g0802500protein; Putative AAA-type ATPase; cDNA clone:001-037-A09,full insert sequence; cDNA clone:J023061A01, full insertsequence [Source:UniProtKB/TrEMBL;Acc:Q84SZ7]	#
													OS02G0181300	667	132	1202	9.10606	3.18683	8.63781	0.0212304	0.914433	1.67304	transcript_id=OS02T0181300-01	#
													OS04G0537100	69.5	7	132	18.8571	4.23704	4.92587	0.0212632	0.914506	1.67237	Os04g0537100 protein[Source:UniProtKB/TrEMBL;Acc:Q0JBE8]	#
													OS06G0125800	1460.5	301	2620	8.70432	3.12173	9.79449	0.0213051	0.914968	1.67152	E3 ligase; Os06g0125800 protein; Zinc fingerprotein-like; cDNA clone:006-205-F10, full insertsequence; cDNA clone:J013144A04, full insert sequence[Source:UniProtKB/TrEMBL;Acc:Q9LWV9]	#
													OS01G0854000	240.5	42	439	10.4524	3.38576	7.0852	0.0214907	0.92062	1.66775	Putative hydroxycinnamoyl transferase; cDNAclone:J023050J22, full insert sequence[Source:UniProtKB/TrEMBL;Acc:Q5N7V3]	#
													OS01G0728300	377.5	71	684	9.6338	3.26811	7.7838	0.0214994	0.92062	1.66757	-	#
													OS04G0516600	518	101	935	9.25743	3.21061	8.26352	0.0215651	0.922087	1.66625	OSJNBb0072M01.18 protein; Os04g0516600 protein;cDNA clone:001-031-C08, full insert sequence; cDNAclone:J023133K04, full insert sequence[Source:UniProtKB/TrEMBL;Acc:Q7X634]	#
													OS04G0369066	329.5	61	598	9.80328	3.29326	7.57737	0.0216606	0.924318	1.66433	-	#
													OS04G0194500	2074	435	3713	8.53563	3.0935	10.3116	0.0217668	0.925346	1.66221	Os04g0194500 protein[Source:UniProtKB/TrEMBL;Acc:Q0JEW2]	#
													OS04G0580001	63.5	6	121	20.1667	4.3339	4.75191	0.0218172	0.925346	1.6612	transcript_id=OS04T0580001-01	#
													OS07G0539700	417.5	80	755	9.4375	3.2384	7.94113	0.0218468	0.925346	1.66061	Putative uncharacterized protein[Source:UniProtKB/TrEMBL;Acc:B9FXQ0]	#
													OS03G0165000	431.5	83	780	9.39759	3.23229	7.99118	0.0218511	0.925346	1.66053	-	#
													OS09G0120033	201	34	368	10.8235	3.4361	6.80551	0.0219252	0.926695	1.65906	Os09g0120033 protein[Source:UniProtKB/TrEMBL;Acc:C7J789]	#
													OS07G0687900	46	3	89	29.6667	4.89077	4.03035	0.0222936	0.94091	1.65182	-	#
													OS08G0480000	904.5	186	1623	8.72581	3.12529	9.1018	0.0223579	0.942272	1.65057	-	#
													OS06G0158000	966.5	200	1733	8.665	3.1152	9.20146	0.0225328	0.945573	1.64718	Os06g0158000 protein; Putative acyl-CoA synthetase[Source:UniProtKB/TrEMBL;Acc:Q5VM91]	#
													OS02G0111600	569.5	114	1025	8.99123	3.16852	8.41715	0.022594	0.94679	1.64601	Os02g0111600 protein[Source:UniProtKB/TrEMBL;Acc:Q0E4M0]	#
													OS03G0306700	964	200	1728	8.64	3.11103	9.19937	0.0226975	0.949771	1.64402	transcript_id=OS03T0306700-01	#
													OS03G0322200	609.5	123	1096	8.91057	3.15552	8.52027	0.02275	0.949836	1.64302	Expressed protein; Os03g0322200 protein; cDNAclone:001-109-E12, full insert sequence[Source:UniProtKB/TrEMBL;Acc:Q10M60]	#
													OS03G0743500	4081	882	7280	8.25397	3.04509	11.3072	0.0229216	0.949836	1.63976	-	#
													OS03G0107700	653.5	133	1174	8.82707	3.14193	8.62625	0.0229438	0.949836	1.63933	Cyclin-dependent protein kinase inhibitor EL2[Source:UniProtKB/Swiss-Prot;Acc:Q10SY2]	#
													OS01G0623500	3913	846	6980	8.25059	3.0445	11.2468	0.0229759	0.949836	1.63873	Cell division cycle gene CDC48-like; Os01g0623500protein; Uncharacterized protein[Source:UniProtKB/TrEMBL;Acc:Q9AX97]	#
													OS08G0403300	45.5	3	88	29.3333	4.87447	4.0222	0.0230254	0.949836	1.63779	-	#
													OS01G0113300	276	51	501	9.82353	3.29624	7.32055	0.0231232	0.949836	1.63595	Os01g0113300 protein; Putative rust resistancekinase Lr10; Uncharacterized protein; cDNAclone:J013071F06, full insert sequence[Source:UniProtKB/TrEMBL;Acc:Q657F3]	#
													OS04G0679400	3187.5	689	5686	8.25254	3.04484	10.9508	0.0231355	0.949836	1.63572	Putative uncharacterized protein[Source:UniProtKB/TrEMBL;Acc:A3AYP1]	#
													OS01G0677900	107.5	15	200	13.3333	3.73697	5.77537	0.0231579	0.949836	1.6353	Os01g0677900 protein; Putative uncharacterizedprotein B1144G04.17 [Source:UniProtKB/TrEMBL;Acc:Q5QM74]	#
													OS05G0545400	107.5	15	200	13.3333	3.73697	5.77537	0.0231579	0.949836	1.6353	Os05g0545400 protein[Source:UniProtKB/TrEMBL;Acc:Q0DG97]	#
													OS07G0217600	178.5	30	327	10.9	3.44626	6.63002	0.0231841	0.949836	1.63481	-	#
													OS08G0387050	326	62	590	9.51613	3.25037	7.57938	0.0232499	0.951205	1.63358	Os08g0387050 protein[Source:UniProtKB/TrEMBL;Acc:C7J696]	#
													OS08G0331800	710.5	147	1274	8.66667	3.11548	8.75741	0.023599	0.961157	1.62711	Os08g0331800 protein; Putative uncharacterizedprotein OJ1224_G08.1; Putative uncharacterized proteinP0474F07.33; cDNA, clone: J100090O04, full insert sequence[Source:UniProtKB/TrEMBL;Acc:Q6Z9M3]	#
													OS03G0785900	3261.5	711	5812	8.1744	3.03111	10.9893	0.0236608	0.961157	1.62597	Probable glutathione S-transferase GSTU1[Source:UniProtKB/Swiss-Prot;Acc:Q10CE7]	#
													OS04G0546800	1148	244	2052	8.40984	3.07208	9.46678	0.0237185	0.961157	1.62491	-	#
													OS12G0153200	144.5	23	266	11.5652	3.53172	6.28942	0.0237222	0.961157	1.62485	Expressed protein; Os12g0153200 protein; cDNAclone:002-140-C09, full insert sequence[Source:UniProtKB/TrEMBL;Acc:Q2QXK9]	#
													OS03G0734500	87	11	163	14.8182	3.8893	5.40408	0.0238462	0.963526	1.62258	Expressed protein; Os03g0734500 protein; cDNAclone:002-135-G06, full insert sequence[Source:UniProtKB/TrEMBL;Acc:Q6AVT8]	#
													OS07G0603600	391	77	705	9.15584	3.19469	7.86413	0.0238817	0.963632	1.62194	-	#
													OS01G0615050	2576	562	4590	8.16726	3.02985	10.6494	0.0239592	0.965435	1.62053	-	#
													OS03G0374400	629	130	1128	8.67692	3.11718	8.58096	0.0240665	0.968431	1.61859	Expressed protein; Os03g0374400 protein[Source:UniProtKB/TrEMBL;Acc:Q10KR0]	#
													OS04G0208200	185	32	338	10.5625	3.40088	6.70044	0.0242159	0.973107	1.6159	-	#
													OS04G0352066	101	14	188	13.4286	3.74723	5.68097	0.0242688	0.973902	1.61495	Putative uncharacterized protein[Source:UniProtKB/TrEMBL;Acc:B9FEL4]	#
													OS05G0100600	1795.5	391	3200	8.18414	3.03283	10.1274	0.0243524	0.975923	1.61346	-	#
													OS02G0526400	1640.5	357	2924	8.19048	3.03395	9.99675	0.0244677	0.977648	1.61141	Chaperone protein ClpD1, chloroplastic[Source:UniProtKB/Swiss-Prot;Acc:Q6H795]	#
													OS05G0591600	202.5	36	369	10.25	3.35755	6.8487	0.0244953	0.977648	1.61092	Probable cytokinin riboside 5'-monophosphatephosphoribohydrolase LOGL8 [Source:UniProtKB/Swiss-Prot;Acc:Q0DFG8]	#
													OS10G0535800	2076.5	455	3698	8.12747	3.02281	10.3411	0.024534	0.977865	1.61023	-	#
													OS09G0483300	76	9	143	15.8889	3.98995	5.1649	0.0248209	0.984994	1.60518	Os09g0483300 protein[Source:UniProtKB/TrEMBL;Acc:Q0J0U3]	#
													OS01G0114300	119	18	220	12.2222	3.61143	5.97564	0.0248576	0.984994	1.60454	transcript_id=OS01T0114300-01	#
													OS08G0538600	6497	1453	11541	7.94288	2.98966	11.9996	0.0249029	0.984994	1.60375	Os08g0538600 protein; Putative MtN19;Uncharacterized protein; cDNA clone:J013121M08, fullinsert sequence [Source:UniProtKB/TrEMBL;Acc:Q6ZD31]	#
													OS02G0569900	174	30	318	10.6	3.40599	6.60989	0.0249476	0.984994	1.60297	Os02g0569900 protein; Putative Cyt-P450monooxygenase; cDNA clone:001-204-H06, full insertsequence [Source:UniProtKB/TrEMBL;Acc:Q6YTE2]	#
													OS06G0133400	700.5	148	1253	8.46622	3.08172	8.75031	0.0250019	0.985815	1.60203	-	#
													OS01G0727500	137	22	252	11.4545	3.51785	6.21836	0.025153	0.986005	1.59941	Os01g0727500 protein; Putative uncharacterizedprotein P0042A10.38-1; Putative uncharacterized proteinP0456A01.2-1; Uncharacterized protein; cDNA clone:002-120-H09, full insert sequence; cDNA clone:002-125-B09, fullinsert sequence [Source:UniProtKB/TrEMBL;Acc:Q5JM47]	#
													OS10G0569800	31.5	1	62	62	5.9542	2.9771	0.0251916	0.986005	1.59874	Expressed protein[Source:UniProtKB/TrEMBL;Acc:Q108X1]	#
													OS05G0183100	747	159	1335	8.39623	3.06974	8.84775	0.0252235	0.986005	1.59819	Os05g0183100 protein; WRKY transcription factor 67[Source:UniProtKB/TrEMBL;Acc:Q65WY5]	#
													OS08G0448000	2042.5	452	3633	8.03761	3.00677	10.3236	0.0252316	0.986005	1.59806	-	#
													OS05G0373300	1409	309	2509	8.11974	3.02143	9.78218	0.0252993	0.986005	1.59689	-	#
													OS06G0200700	458.5	94	823	8.75532	3.13016	8.11967	0.0253023	0.986005	1.59684	Os06g0200700 protein[Source:UniProtKB/TrEMBL;Acc:Q0DDT7]	#
													OS07G0537000	65.5	7	124	17.7143	4.14684	4.88078	0.0253089	0.986005	1.59673	Os07g0537000 protein; Putative serine/threoninekinase receptor [Source:UniProtKB/TrEMBL;Acc:Q7F1L6]	#
													OS12G0191300	377.5	76	679	8.93421	3.15934	7.8276	0.0255217	0.99298	1.59309	-	#
													OS07G0129800	253	48	458	9.54167	3.25424	7.21208	0.0255892	0.994291	1.59194	Putative receptor kinase Lecrk[Source:UniProtKB/TrEMBL;Acc:Q6YT62]	#
													OS09G0309700	1032.5	225	1840	8.17778	3.03171	9.32964	0.0256726	0.996214	1.59053	Os09g0309700 protein; cDNA clone:J023105G21, fullinsert sequence [Source:UniProtKB/TrEMBL;Acc:Q0J2R6]	#
													OS12G0555100	103.5	15	192	12.8	3.67807	5.74593	0.0258485	1	1.58756	Os12g0555100 protein; Pathogenesis-related protein10, putative, expressed; cDNA, clone: J100073M08, fullinsert sequence [Source:UniProtKB/TrEMBL;Acc:Q2QNT1]	#
													OS04G0583900	287.5	56	519	9.26786	3.21224	7.41347	0.0258568	1	1.58743	OSJNBa0088A01.20 protein; Os04g0583900 protein[Source:UniProtKB/TrEMBL;Acc:Q7XUC8]	#
													OS04G0578400	131	21	241	11.4762	3.52057	6.1526	0.0259324	1	1.58616	OSJNBa0011J08.7 protein; Os04g0578400 protein; cDNAclone:001-022-E08, full insert sequence[Source:UniProtKB/TrEMBL;Acc:Q7XQ82]	#
													OS02G0271000	89	12	166	13.8333	3.79008	5.48	0.0261765	1	1.58209	Os02g0271000 protein; Putative subtilisin-likeserine proteinase; cDNA clone:J013118B21, full insertsequence [Source:UniProtKB/TrEMBL;Acc:Q6EPJ5]	#
													OS03G0627900	43.5	3	84	28	4.80735	3.98864	0.0262618	1	1.58068	-	#
													OS04G0632600	31	1	61	61	5.93074	2.96537	0.0263809	1	1.57871	transcript_id=OS04T0632600-00	#
													OS05G0571200	84	11	157	14.2727	3.83519	5.37703	0.0264041	1	1.57833	BHLH transcription factor; Os05g0571200 protein;cDNA clone:002-142-F03, full insert sequence[Source:UniProtKB/TrEMBL;Acc:Q0DFT7]	#
													OS01G0838600	98	14	182	13	3.70044	5.65757	0.0264809	1	1.57707	Os01g0838600 protein; Zinc finger transcriptionfactor ZFP19 [Source:UniProtKB/TrEMBL;Acc:Q5NA12]	#
													OS11G0237300	107	16	198	12.375	3.62936	5.81468	0.0266584	1	1.57417	transcript_id=OS11T0237300-00	#
													OS08G0190100	1535.5	345	2726	7.90145	2.98212	9.92151	0.0268231	1	1.57149	transcript_id=OS08T0190100-01	#
													OS10G0520100	191.5	35	348	9.94286	3.31366	6.78611	0.0269221	1	1.56989	F-box domain containing protein; Os10g0520100protein; Putative uncharacterized protein OSJNBb0018B10.9[Source:UniProtKB/TrEMBL;Acc:Q9FWD1]	#
													OS07G0663700	111	17	205	12.0588	3.59202	5.88347	0.0270615	1	1.56765	-	#
													OS09G0555150	64	7	121	17.2857	4.11151	4.86311	0.0270689	1	1.56753	Os09g0555150 protein[Source:UniProtKB/TrEMBL;Acc:C7J6H1]	#
													OS02G0529800	853.5	188	1519	8.07979	3.01432	9.06175	0.027073	1	1.56746	Os02g0529800 protein; Putative cytochrome P450[Source:UniProtKB/TrEMBL;Acc:Q6H763]	#
													OS01G0742400	173.5	31	316	10.1935	3.34958	6.62899	0.0270764	1	1.56741	-	#
													OS03G0734100	8491	1963	15019	7.65104	2.93566	12.4067	0.027174	1	1.56585	Expressed protein; Os03g0734100 protein[Source:UniProtKB/TrEMBL;Acc:Q6AVT4]	#
													OS01G0267300	48.5	4	93	23.25	4.53916	4.26958	0.0271766	1	1.5658	Putative serpin-Z12 [Source:UniProtKB/Swiss-Prot;Acc:Q5NBM0]	#
													OS03G0153900	48.5	4	93	23.25	4.53916	4.26958	0.0271766	1	1.5658	FAD binding domain containing protein, expressed;Os03g0153900 protein[Source:UniProtKB/TrEMBL;Acc:Q10RL9]	#
													OS03G0130100	97	14	180	12.8571	3.6845	5.6496	0.0272744	1	1.56424	Acyl-activating enzyme 11, putative, expressed; ESTAU070346(S12172) corresponds to a region of the predictedgene; Os03g0130100 protein; cDNA clone:002-171-C04, fullinsert sequence [Source:UniProtKB/TrEMBL;Acc:Q9SNJ6]	#
													OS03G0356526	101.5	15	188	12.5333	3.6477	5.73074	0.0273423	1	1.56317	Putative uncharacterized protein[Source:UniProtKB/TrEMBL;Acc:B9F8H6]	#
													OS03G0258000	53.5	5	102	20.4	4.3505	4.49718	0.0275965	1	1.55915	Os03g0258000 protein[Source:UniProtKB/TrEMBL;Acc:Q0DTB8]	#
													OS01G0160200	30.5	1	60	60	5.90689	2.95345	0.0276381	1	1.55849	Os01g0160200 protein; cDNA clone:J033096F04, fullinsert sequence [Source:UniProtKB/TrEMBL;Acc:Q0JQH5]	#
													OS04G0653700	245.5	48	443	9.22917	3.2062	7.18806	0.027868	1	1.55489	Os04g0653700 protein[Source:UniProtKB/TrEMBL;Acc:Q0J9G4]	#
													OS08G0138100	176	32	320	10	3.32193	6.66096	0.027921	1	1.55407	Putative blue copper binding protein[Source:UniProtKB/TrEMBL;Acc:Q6ZJW0]	#
													OS03G0642900	544	118	970	8.22034	3.0392	8.40224	0.0281132	1	1.55109	Os03g0642900 protein; Phosphonate metabolismprotein, putative; Putative uncharacterized proteinOSJNBa0038E17.10 [Source:UniProtKB/TrEMBL;Acc:Q60DP8]	#
													OS12G0518200	650.5	143	1158	8.0979	3.01755	8.66865	0.0281138	1	1.55108	transcript_id=OS12T0518200-01	#
													OS08G0331900	697	154	1240	8.05195	3.00934	8.77146	0.028152	1	1.55049	Os08g0331900 protein[Source:UniProtKB/TrEMBL;Acc:Q0J6D6]	#
													OS12G0138050	347	72	622	8.63889	3.11085	7.72535	0.0282647	1	1.54876	EF hand family protein, expressed[Source:UniProtKB/TrEMBL;Acc:Q2QXZ7]	#
													OS04G0620066	10160.5	2385	17936	7.52034	2.9108	12.6752	0.0282753	1	1.54859	-	#
													OS07G0638300	36.5	2	71	35.5	5.14975	3.57487	0.028549	1	1.54441	1-Cys peroxiredoxin A [Source:UniProtKB/Swiss-Prot;Acc:P0C5C9]	#
													OS08G0105700	824	185	1463	7.90811	2.98333	9.02305	0.0286208	1	1.54332	Putative P450; cDNA clone:001-018-D09, full insertsequence [Source:UniProtKB/TrEMBL;Acc:Q6ZD84]	#
													OS12G0555200	5705	1342	10068	7.50224	2.90732	11.8438	0.0287071	1	1.54201	Os12g0555200 protein; Pathogenesis-related proteinBet v I family protein, expressed; cDNA clone:J023064O18,full insert sequence; cDNA clone:J023064O19, full insertsequence [Source:UniProtKB/TrEMBL;Acc:Q2QNT0]	#
													OS12G0442800	2930.5	685	5176	7.5562	2.91766	10.8788	0.02878	1	1.54091	Os12g0442800 protein; Sulfite oxidase, putative,expressed [Source:UniProtKB/TrEMBL;Acc:Q2QS20]	#
													OS07G0142700	148	26	270	10.3846	3.37638	6.38863	0.0288675	1	1.53959	N-hydroxycinnamoyl benzoyltransferase-like protein;Os07g0142700 protein[Source:UniProtKB/TrEMBL;Acc:Q8H4K0]	#
													OS05G0399800	86	12	160	13.3333	3.73697	5.45345	0.0288904	1	1.53925	Os05g0399800 protein; cDNA, clone: J075174K02, fullinsert sequence [Source:UniProtKB/TrEMBL;Acc:B7F9D3]	#
													OS11G0582000	42	3	81	27	4.75489	3.96241	0.0290567	1	1.53675	Putative uncharacterized protein[Source:UniProtKB/TrEMBL;Acc:Q2R229]	#
													OS01G0822200	1525	353	2697	7.64023	2.93362	9.93033	0.0290916	1	1.53623	Os01g0822200 protein; Uncharacterized protein[Source:UniProtKB/TrEMBL;Acc:Q0JI62]	#
													OS07G0575700	182	34	330	9.70588	3.27886	6.72689	0.029117	1	1.53585	Os07g0575700 protein; Putative receptor-typeprotein kinase LRK1 [Source:UniProtKB/TrEMBL;Acc:Q7F226]	#
													OS03G0693800	52.5	5	100	20	4.32193	4.48289	0.0291362	1	1.53557	Putative germin-like protein 3-4[Source:UniProtKB/Swiss-Prot;Acc:Q851J9]	#
													OS09G0401000	334.5	70	599	8.55714	3.09713	7.67785	0.0292158	1	1.53438	-	#
													OS02G0314600	262	53	471	8.88679	3.15166	7.30375	0.0294147	1	1.53144	Os02g0314600 protein; Putative chloroplast nucleoidDNA binding protein; cDNA clone:J013170E21, full insertsequence [Source:UniProtKB/TrEMBL;Acc:Q6Z6Q8]	#
													OS01G0971000	1446	336	2556	7.60714	2.92735	9.85599	0.029519	1	1.5299	-	#
													OS09G0517100	621.5	139	1104	7.94245	2.98958	8.61373	0.0296531	1	1.52793	Os09g0517100 protein[Source:UniProtKB/TrEMBL;Acc:Q0J0C3]	#
													OS06G0670300	340.5	72	609	8.45833	3.08037	7.71011	0.0298073	1	1.52568	-	#
													OS09G0452900	552.5	123	982	7.98374	2.99706	8.44105	0.0299745	1	1.52325	Os09g0452900 protein; Putative Avr9 elicitorresponse protein; cDNA clone:J013146K16, full insertsequence [Source:UniProtKB/TrEMBL;Acc:Q67UZ8]	#
													OS04G0647900	201	39	363	9.30769	3.21842	6.89461	0.0301054	1	1.52136	-	#
													OS05G0130100	175.5	33	318	9.63636	3.26849	6.67864	0.0301673	1	1.52046	Putative uncharacterized protein P0033D06.1[Source:UniProtKB/TrEMBL;Acc:Q65XU5]	#
													OS10G0521900	703.5	160	1247	7.79375	2.96232	8.80309	0.0303302	1	1.51812	Putative membrane protein[Source:UniProtKB/TrEMBL;Acc:Q8LNI7]	#
													OS04G0202300	61.5	7	116	16.5714	4.05063	4.83267	0.0303523	1	1.51781	transcript_id=OS04T0202300-00	#
													OS10G0467000	70.5	9	132	14.6667	3.87447	5.10716	0.0308185	1	1.51119	-	#
													OS02G0262800	431.5	95	768	8.08421	3.01511	8.07741	0.0308246	1	1.5111	-	#
													OS09G0453400	3964	955	6973	7.30157	2.86821	11.3335	0.0309363	1	1.50953	Chloroplast thylakoidal processing peptidase-likeprotein; Os09g0453400 protein[Source:UniProtKB/TrEMBL;Acc:Q67UZ3]	#
													OS03G0194900	6101.5	1481	10722	7.2397	2.85593	11.9603	0.0312535	1	1.5051	Membrane protein, putative, expressed; Os03g0194900protein; Putative membrane protein; cDNA clone:001-021-H11, full insert sequence; cDNA clone:006-204-B05, fullinsert sequence [Source:UniProtKB/TrEMBL;Acc:Q8H7W7]	#
													OS09G0446700	56	6	106	17.6667	4.14296	4.65644	0.0314226	1	1.50276	Putative uncharacterized protein[Source:UniProtKB/TrEMBL;Acc:A3BZD1]	#
													OS04G0631800	607.5	139	1076	7.74101	2.95252	8.5952	0.0315988	1	1.50033	Serine/threonine-protein kinase[Source:UniProtKB/TrEMBL;Acc:Q0J9T9]	#
													OS08G0558100	635.5	146	1125	7.70548	2.94588	8.66277	0.0316793	1	1.49922	-	#
													OS01G0847700	1715	411	3019	7.3455	2.87686	10.1214	0.0316868	1	1.49912	Putative aldose reductase; cDNA clone:J033138E18,full insert sequence[Source:UniProtKB/TrEMBL;Acc:Q941T6]	#
													OS03G0712800	288	61	515	8.44262	3.07769	7.46958	0.0316982	1	1.49897	-	#
													OS10G0346300	29	1	57	57	5.83289	2.91645	0.031864	1	1.4967	Laccase-15 [Source:UniProtKB/Swiss-Prot;Acc:Q339K6]	#
													OS08G0390700	134.5	24	245	10.2083	3.35168	6.2608	0.0318841	1	1.49643	Os08g0390700 protein[Source:UniProtKB/TrEMBL;Acc:Q0J5X6]	#
													OS07G0187400	471	106	836	7.88679	2.97944	8.21764	0.0319133	1	1.49603	ATPase-like protein[Source:UniProtKB/TrEMBL;Acc:Q7XI12]	#
													OS01G0106900	4315.5	1053	7578	7.19658	2.84731	11.4639	0.0319583	1	1.49542	1-deoxy-D-xylulose 5-phosphate reductoisomerase,chloroplastic [Source:UniProtKB/Swiss-Prot;Acc:Q8W250]	#
													OS07G0521100	303	65	541	8.32308	3.05712	7.55093	0.0321141	1	1.4933	Os07g0521100 protein[Source:UniProtKB/TrEMBL;Acc:Q0D602]	#
													OS11G0182200	167.5	32	303	9.46875	3.24317	6.62159	0.0321182	1	1.49325	Putative uncharacterized protein[Source:UniProtKB/TrEMBL;Acc:A3C994]	#
													OS09G0561600	40.5	3	78	26	4.70044	3.93518	0.0322206	1	1.49187	-	#
													OS01G0183850	87	13	161	12.3846	3.63048	5.51568	0.0323753	1	1.48979	-	#
													OS11G0303800	402.5	90	715	7.94444	2.98995	7.98683	0.0326453	1	1.48618	-	#
													OS06G0222100	64.5	8	121	15.125	3.91886	4.95943	0.0327163	1	1.48524	-	#
													OS07G0117200	73.5	10	137	13.7	3.7761	5.20998	0.0327249	1	1.48512	-	#
													OS12G0162800	178.5	35	322	9.2	3.20163	6.7301	0.0328426	1	1.48356	Expressed protein[Source:UniProtKB/TrEMBL;Acc:Q2QXC0]	#
													OS01G0757200	473	108	838	7.75926	2.95592	8.23285	0.0330826	1	1.4804	Gibberellin 2-oxidase; Os01g0757200 protein; cDNAclone:001-028-C12, full insert sequence; cDNA clone:001-031-D01, full insert sequence; cDNA clone:J033060N07, fullinsert sequence [Source:UniProtKB/TrEMBL;Acc:Q8S0S6]	#
													OS05G0318100	263	56	470	8.39286	3.06916	7.34194	0.0332271	1	1.47851	Putative uncharacterized protein[Source:UniProtKB/TrEMBL;Acc:B9FGM8]	#
													OS03G0132900	190	38	342	9	3.16993	6.83289	0.0332274	1	1.4785	Chitinase 11 [Source:UniProtKB/Swiss-Prot;Acc:Q10S66]	#
													OS11G0668300	720.5	170	1271	7.47647	2.90236	8.86057	0.0332773	1	1.47785	Putative uncharacterized protein[Source:UniProtKB/TrEMBL;Acc:Q2QZW6]	#
													OS03G0429800	3751	929	6573	7.07535	2.8228	11.2709	0.0334227	1	1.47596	Xanthine dehydrogenase [Source:UniProtKB/Swiss-Prot;Acc:Q6AUV1]	#
													OS02G0472566	50	5	95	19	4.24793	4.44589	0.0334712	1	1.47533	transcript_id=OS02T0472566-00	#
													OS02G0616600	655	154	1156	7.50649	2.90814	8.72086	0.0334766	1	1.47526	cDNA clone:002-114-B06, full insert sequence[Source:UniProtKB/TrEMBL;Acc:B7EZJ6]	#
													OS11G0661800	94.5	15	174	11.6	3.53605	5.67492	0.0335101	1	1.47482	Expressed protein; Os11g0661800 protein[Source:UniProtKB/TrEMBL;Acc:Q2R027]	#
													OS02G0612200	98.5	16	181	11.3125	3.49985	5.74992	0.0337435	1	1.47181	Os02g0612200 protein; Putative uncharacterizedprotein OJ1004_A05.23[Source:UniProtKB/TrEMBL;Acc:Q6K632]	#
													OS01G0248300	768.5	183	1354	7.39891	2.88731	8.95936	0.0337677	1	1.4715	-	#
													OS01G0165100	277.5	60	495	8.25	3.04439	7.42909	0.0337842	1	1.47129	Os01g0165100 protein; Putative uncharacterizedprotein P0701D05.8; Uncharacterized protein; cDNAclone:001-026-A11, full insert sequence[Source:UniProtKB/TrEMBL;Acc:Q5VQI5]	#
													OS04G0447100	385	87	683	7.85057	2.9728	7.92934	0.0339288	1	1.46943	Putative lipoxygenase 5 [Source:UniProtKB/Swiss-Prot;Acc:Q7XV13]	#
													OS03G0610400	115	20	210	10.5	3.39232	6.01809	0.0339582	1	1.46906	C2H2 type zinc finger transcription factor ZFP31;Os03g0610400 protein; Putative C2H2 type zinc fingerprotein; Putative zinc finger protein; Zinc fingertranscription factor OsZFP34; Zinc finger, C2H2 typefamily protein, expressed[Source:UniProtKB/TrEMBL;Acc:Q7X850]	#
													OS07G0541400	642.5	152	1133	7.45395	2.898	8.69693	0.0341324	1	1.46683	-	#
													OS12G0478400	123	22	224	10.1818	3.34792	6.13339	0.0341776	1	1.46626	Expressed protein[Source:UniProtKB/TrEMBL;Acc:Q2QQY6]	#
													OS02G0650500	415.5	95	736	7.74737	2.95371	8.04671	0.0342504	1	1.46533	Os02g0650500 protein; Putative uncharacterizedprotein OSJNBb0012J10.12; Putative uncharacterized proteinP0048B08.36; cDNA clone:J033027K21, full insert sequence[Source:UniProtKB/TrEMBL;Acc:Q6H3Z1]	#
													OS06G0338200	1058.5	258	1859	7.20543	2.84908	9.43577	0.0345368	1	1.46172	Amine oxidase[Source:UniProtKB/TrEMBL;Acc:Q5Z6D3]	#
													OS02G0332450	473	110	836	7.6	2.926	8.24436	0.0346707	1	1.46004	transcript_id=OS02T0332450-00	#
													OS01G0839100	134.5	25	244	9.76	3.28688	6.2873	0.0347673	1	1.45883	C2H2 zinc finger protein; cDNA clone:002-140-F08,full insert sequence[Source:UniProtKB/TrEMBL;Acc:Q5NA09]	#
													OS07G0620700	80.5	12	149	12.4167	3.63421	5.40207	0.0348493	1	1.45781	-	#
													OS04G0620000	6563.5	1659	11468	6.9126	2.78923	12.0907	0.0348853	1	1.45736	Os04g0620000 protein[Source:UniProtKB/TrEMBL;Acc:Q0JA19]	#
													OS10G0401000	593.5	141	1046	7.41844	2.89112	8.58511	0.0349894	1	1.45606	Expressed protein; Os10g0401000 protein; Putativeuncharacterized protein OSJNBa0050N08.25; cDNAclone:J023029H17, full insert sequence[Source:UniProtKB/TrEMBL;Acc:Q94I26]	#
													OS08G0413100	28	1	55	55	5.78136	2.89068	0.0351133	1	1.45453	Putative uncharacterized protein OSJNBa0007M04.25[Source:UniProtKB/TrEMBL;Acc:Q6Z561]	#
													OS03G0326000	745.5	180	1311	7.28333	2.8646	8.92415	0.0351737	1	1.45378	Os03g0326000 protein[Source:UniProtKB/TrEMBL;Acc:Q0DS86]	#
													OS03G0133000	158	31	285	9.19355	3.20062	6.55451	0.0352661	1	1.45264	No apical meristem protein, expressed; Os03g0133000protein [Source:UniProtKB/TrEMBL;Acc:Q10S65]	#
													OS01G0113650	88.5	14	163	11.6429	3.54137	5.57804	0.0353917	1	1.4511	Uncharacterized protein[Source:UniProtKB/TrEMBL;Acc:B9EYW3]	#
													OS01G0298400	88.5	14	163	11.6429	3.54137	5.57804	0.0353917	1	1.4511	-	#
													OS12G0283900	265	58	472	8.13793	3.02466	7.37031	0.0353989	1	1.45101	Os12g0283900 protein[Source:UniProtKB/TrEMBL;Acc:Q0INW5]	#
													OS04G0634000	92.5	15	170	11.3333	3.5025	5.65814	0.0355876	1	1.4487	Serine/threonine-protein kinase[Source:UniProtKB/TrEMBL;Acc:Q7XQT7]	#
													OS01G0893700	67	9	125	13.8889	3.79586	5.06785	0.0355885	1	1.44869	Hypothetical conserved protein[Source:UniProtKB/TrEMBL;Acc:F7J4P7]	#
													OS06G0239200	1686.5	422	2951	6.99289	2.80589	10.124	0.0356463	1	1.44799	-	#
													OS03G0857900	255.5	56	455	8.125	3.02237	7.31854	0.0360207	1	1.44345	-	#
													OS01G0848900	116.5	21	212	10.0952	3.3356	6.06012	0.0361665	1	1.44169	-	#
													OS12G0478200	231.5	50	413	8.26	3.04614	7.16693	0.0362059	1	1.44122	Os12g0478100 protein[Source:UniProtKB/TrEMBL;Acc:C7JA48]	#
													OS11G0117500	156.5	31	282	9.09677	3.18536	6.54687	0.036219	1	1.44106	Os11g0117500 protein; WRKY DNA binding domaincontaining protein, expressed[Source:UniProtKB/TrEMBL;Acc:Q2RBB8]	#
													OS05G0162000	3280	836	5724	6.84689	2.77545	11.0951	0.0363016	1	1.44007	Os05g0162000 protein; Peroxidase; cDNAclone:J013102I07, full insert sequence[Source:UniProtKB/TrEMBL;Acc:Q75IS1]	#
													OS08G0374600	144	28	260	9.28571	3.21501	6.41486	0.036607	1	1.43644	transcript_id=OS08T0374600-00	#
													OS05G0181700	312	71	553	7.78873	2.96139	7.63044	0.0367546	1	1.43469	Os05g0181800 protein; Unknow protein[Source:UniProtKB/TrEMBL;Acc:Q5KQJ4]	#
													OS10G0415300	405	95	715	7.52632	2.91194	8.02583	0.036774	1	1.43446	Glutathione reductase, chloroplast, putative,expressed; Os10g0415300 protein; cDNA clone:002-151-C06,full insert sequence[Source:UniProtKB/TrEMBL;Acc:Q7XEM9]	#
													OS03G0694000	27.5	1	54	54	5.75489	2.87744	0.0368858	1	1.43314	Germin-like protein 3-6 [Source:UniProtKB/Swiss-Prot;Acc:Q851K1]	#
													OS02G0759400	43.5	4	83	20.75	4.37504	4.18752	0.0369889	1	1.43193	Os02g0759400 protein; RING/C3HC4/PHD zinc finger-like protein; cDNA clone:J013107I10, full insert sequence[Source:UniProtKB/TrEMBL;Acc:Q6PU50]	#
													OS01G0925700	535	129	941	7.29457	2.86682	8.44464	0.0370702	1	1.43097	Putative cell cycle dependent kinase C[Source:UniProtKB/TrEMBL;Acc:Q5JK11]	#
													OS09G0570900	842.5	209	1476	7.0622	2.82012	9.11742	0.0371486	1	1.43006	cDNA clone:J013151F12, full insert sequence[Source:UniProtKB/TrEMBL;Acc:B7EEU6]	#
													OS12G0138900	2484	636	4332	6.81132	2.76793	10.6969	0.0371489	1	1.43005	2-isopropylmalate synthase B, putative, expressed;Os12g0138900 protein[Source:UniProtKB/TrEMBL;Acc:Q2QXY9]	#
													OS01G0246700	1122.5	282	1963	6.96099	2.79929	9.5392	0.0372167	1	1.42926	Putative WRKY transcription factor 6[Source:UniProtKB/TrEMBL;Acc:Q5NAL3]	#
													OS03G0258200	275.5	62	489	7.8871	2.97949	7.44394	0.037319	1	1.42807	-	#
													OS08G0158200	410.5	97	724	7.46392	2.89993	8.04988	0.0373342	1	1.42789	Os08g0158200 protein; Putative Reticuline oxidase;cDNA clone:J023019G18, full insert sequence[Source:UniProtKB/TrEMBL;Acc:Q84PV7]	#
													OS01G0558700	103	18	188	10.4444	3.38466	5.86226	0.0374577	1	1.42646	Os01g0558700 protein; Putative uncharacterizedprotein B1064G04.10; Putative uncharacterized proteinB1144D11.32 [Source:UniProtKB/TrEMBL;Acc:Q5JKR4]	#
													OS01G0389200	248	55	441	8.01818	3.00328	7.283	0.037483	1	1.42617	Os01g0389200 protein; Putative uncharacterizedprotein OJ1123_G09.3; cDNA clone:006-206-E03, full insertsequence [Source:UniProtKB/TrEMBL;Acc:Q5VNJ2]	#
													OS01G0699500	154.5	31	278	8.96774	3.16474	6.53657	0.0375415	1	1.42549	Os01g0699500 protein[Source:UniProtKB/TrEMBL;Acc:Q0JK35]	#
													OS02G0633066	57	7	107	15.2857	3.93411	4.77441	0.0376004	1	1.42481	transcript_id=OS02T0633066-00	#
													OS12G0455000	220.5	48	393	8.1875	3.03342	7.10167	0.0376611	1	1.42411	Expressed protein; Os12g0455000 protein; cDNAclone:002-180-C10, full insert sequence[Source:UniProtKB/TrEMBL;Acc:Q2QRN5]	#
													OS08G0150700	118.5	22	215	9.77273	3.28876	6.10381	0.0379339	1	1.42097	-	#
													OS07G0120800	629.5	155	1104	7.12258	2.8324	8.69232	0.0380049	1	1.42016	Os07g0120800 protein; cDNA clone:J033124C09, fullinsert sequence [Source:UniProtKB/TrEMBL;Acc:Q0D8X7]	#
													OS03G0772600	453.5	109	798	7.3211	2.87206	8.20421	0.0380671	1	1.41945	-	#
													OS03G0183200	514	125	903	7.224	2.8528	8.39218	0.038194	1	1.41801	Os03g0183200 protein[Source:UniProtKB/TrEMBL;Acc:Q0DUJ5]	#
													OS01G0837000	1259.5	321	2198	6.84735	2.77555	9.7142	0.0382735	1	1.4171	Ankyrin-like protein[Source:UniProtKB/TrEMBL;Acc:Q5QMH5]	#
													OS02G0627100	4551.5	1188	7915	6.66246	2.73605	11.5823	0.0383742	1	1.41596	Phenylalanine ammonia-lyase[Source:UniProtKB/Swiss-Prot;Acc:Q0DZE0]	#
													OS07G0534500	56.5	7	106	15.1429	3.92057	4.76764	0.0385316	1	1.41418	transcript_id=OS07T0534500-01	#
													OS09G0498500	322	75	569	7.58667	2.92347	7.69055	0.0385319	1	1.41418	Putative uncharacterized protein[Source:UniProtKB/TrEMBL;Acc:A3C0A7]	#
													OS10G0523700	709.5	177	1242	7.01695	2.81084	8.87303	0.0385957	1	1.41346	-	#
													OS05G0129000	9822.5	2584	17061	6.60255	2.72302	12.6969	0.0387081	1	1.4122	Glutamate--cysteine ligase A, chloroplastic[Source:UniProtKB/Swiss-Prot;Acc:Q688Q9]	#
													OS07G0120100	121.5	23	220	9.56522	3.2578	6.15246	0.0387779	1	1.41142	Os07g0120100 protein; Putative uncharacterizedprotein P0022B05.122; cDNA clone:001-110-C08, full insertsequence [Source:UniProtKB/TrEMBL;Acc:Q7XIE9]	#
													OS10G0112100	503	123	883	7.17886	2.84376	8.36439	0.0389056	1	1.40999	-	#
													OS04G0591100	2365.5	617	4114	6.66775	2.7372	10.6377	0.0391493	1	1.40728	Os04g0591100 protein; cDNA clone:J023008F14, fullinsert sequence [Source:UniProtKB/TrEMBL;Acc:Q0JAL2]	#
													OS02G0319300	1392.5	359	2426	6.75766	2.75652	9.8661	0.0391519	1	1.40725	-	#
													OS12G0257000	1748.5	454	3043	6.70264	2.74473	10.1989	0.0392926	1	1.40569	Serine carboxypeptidase 1 Serine carboxypeptidase 1chain A Serine carboxypeptidase 1 chain B[Source:UniProtKB/Swiss-Prot;Acc:P37890]	#
													OS10G0491400	991	253	1729	6.83399	2.77273	9.36936	0.0393318	1	1.40526	-	#
													OS08G0346900	32.5	2	63	31.5	4.97728	3.48864	0.0394692	1	1.40374	transcript_id=OS08T0346900-00	#
													OS06G0650900	239.5	54	425	7.87037	2.97643	7.2431	0.0395268	1	1.40311	Os06g0650900 protein; Putative uncharacterizedprotein P0453H04.34-1[Source:UniProtKB/TrEMBL;Acc:Q67UQ4]	#
													OS12G0186600	364	87	641	7.36782	2.88124	7.88356	0.0396413	1	1.40185	transcript_id=OS12T0186600-03	#
													OS05G0410200	694	175	1213	6.93143	2.79315	8.84779	0.0398212	1	1.39989	Cell death associated protein; Os05g0410200protein; Putative uncharacterized protein P0668F02.3[Source:UniProtKB/TrEMBL;Acc:Q6J657]	#
													OS11G0666200	2421.5	636	4207	6.61478	2.72569	10.6757	0.0398491	1	1.39958	-	#
													OS02G0566400	498.5	123	874	7.10569	2.82897	8.357	0.0398829	1	1.39921	Os02g0566400 protein; Putative uncharacterizedprotein P0020C11.42; Putative uncharacterized proteinP0020D05.9; cDNA clone:J023149J24, full insert sequence[Source:UniProtKB/TrEMBL;Acc:Q6YTJ0]	#
													OS09G0572900	2506	660	4352	6.59394	2.72114	10.7269	0.0400865	1	1.397	Os09g0572900 protein; Putative phragmoplastin 12[Source:UniProtKB/TrEMBL;Acc:Q650Z3]	#
													OS07G0232800	189	41	337	8.21951	3.03905	6.87708	0.0401109	1	1.39674	-	#
													OS01G0810500	313.5	74	553	7.47297	2.90168	7.66029	0.0401454	1	1.39636	transcript_id=OS01T0810500-00	#
													OS09G0419600	84.5	14	155	11.0714	3.46877	5.54174	0.0402609	1	1.39512	Os09g0419600 protein; Zinc finger (C3HC4-type RINGfinger)-like protein; cDNA clone:002-188-G12, full insertsequence [Source:UniProtKB/TrEMBL;Acc:Q6ERQ7]	#
													OS08G0356700	222	50	394	7.88	2.9782	7.13295	0.0406699	1	1.39073	-	#
													OS05G0126800	670	170	1170	6.88235	2.7829	8.80084	0.0406849	1	1.39057	Os05g0126800 protein[Source:UniProtKB/TrEMBL;Acc:Q0DL29]	#
													OS04G0339800	176.5	38	315	8.28947	3.05128	6.77357	0.0408005	1	1.38933	-	#
													OS10G0464000	2615.5	694	4537	6.53746	2.70873	10.7932	0.0408326	1	1.38899	Hypersensitive-induced response protein, putative,expressed; Os10g0464000 protein; Putative hypersensitive-induced response protein; cDNA clone:J033130D18, fullinsert sequence [Source:UniProtKB/TrEMBL;Acc:Q8H918]	#
													OS07G0550600	32	2	62	31	4.9542	3.4771	0.0411629	1	1.38549	Os07g0550600 protein; Putative benzoyl coenzyme A:benzyl alcohol benzoyl transferase; cDNA clone:002-124-C01, full insert sequence[Source:UniProtKB/TrEMBL;Acc:Q7EZ34]	#
													OS05G0279400	3884.5	1039	6730	6.47738	2.69541	11.3687	0.0411826	1	1.38529	Os05g0279400 protein; cDNA clone:J033101B01, fullinsert sequence [Source:UniProtKB/TrEMBL;Acc:Q0DJH5]	#
													OS09G0251800	403	99	707	7.14141	2.83621	8.04746	0.0413561	1	1.38346	-	#
													OS09G0385700	175	38	312	8.21053	3.03747	6.76666	0.0417742	1	1.37909	Zinc finger AN1 domain-containing stress-associatedprotein 17 [Source:UniProtKB/Swiss-Prot;Acc:Q6H595]	#
													OS06G0725100	1965	524	3406	6.5	2.70044	10.3836	0.0419378	1	1.37739	-	#
													OS04G0685700	338	82	594	7.2439	2.85677	7.78594	0.0419946	1	1.37681	-	#
													OS04G0439100	2316.5	620	4013	6.47258	2.69434	10.6233	0.042015	1	1.3766	Os04g0439100 protein[Source:UniProtKB/TrEMBL;Acc:Q0JD06]	#
													OS11G0664500	640	164	1116	6.80488	2.76657	8.74084	0.042039	1	1.37635	Putative uncharacterized protein[Source:UniProtKB/TrEMBL;Acc:B9G8R4]	#
													OS01G0586800	46	5	87	17.4	4.12102	4.38244	0.0421787	1	1.37491	transcript_id=OS01T0586800-00	#
													OS04G0203600	83	14	152	10.8571	3.44057	5.52764	0.0423018	1	1.37364	OSJNBa0052O21.1 protein; OSJNBb0005B05.12 protein[Source:UniProtKB/TrEMBL;Acc:Q7XQ29]	#
													OS11G0127600	278	66	490	7.42424	2.89224	7.49052	0.042335	1	1.3733	NAC-domain containing protein 21/22, putative,expressed; Os11g0127600 protein; cDNA clone:J013121J10,full insert sequence[Source:UniProtKB/TrEMBL;Acc:Q2RB33]	#
													OS04G0488700	410	102	718	7.03922	2.81541	8.08013	0.0425133	1	1.37148	OJ991113_30.20 protein; Os04g0488700 protein[Source:UniProtKB/TrEMBL;Acc:Q7XUE9]	#
													OS03G0667500	54.5	7	102	14.5714	3.86507	4.73989	0.0425523	1	1.37108	Fe(2+) transport protein 1[Source:UniProtKB/Swiss-Prot;Acc:Q75HB1]	#
													OS04G0229100	841	220	1462	6.64545	2.73237	9.14754	0.0427267	1	1.3693	Probable cinnamyl alcohol dehydrogenase 6[Source:UniProtKB/Swiss-Prot;Acc:Q7XWU3]	#
													OS07G0580300	26	1	51	51	5.67243	2.83621	0.0428812	1	1.36773	Putative uncharacterized protein P0453G03.19[Source:UniProtKB/TrEMBL;Acc:Q7XI99]	#
													OS11G0691650	31.5	2	61	30.5	4.93074	3.46537	0.0429444	1	1.36709	Protein kinase; Protein kinase domain containingprotein, expressed [Source:UniProtKB/TrEMBL;Acc:Q53J44]	#
													OS01G0851100	759	198	1320	6.66667	2.73697	8.99784	0.0429701	1	1.36683	Putative axi 1; Uncharacterized protein[Source:UniProtKB/TrEMBL;Acc:Q5N7B2]	#
													OS02G0327000	5376	1465	9287	6.33925	2.66431	11.8488	0.0430024	1	1.36651	C2 domain-containing protein-like; G-proteinbinding protein; Os02g0327000 protein; cDNA clone:006-212-C07, full insert sequence; cDNA clone:J033052D22, fullinsert sequence [Source:UniProtKB/TrEMBL;Acc:Q6YWF1]	#
													OS07G0687000	404.5	101	708	7.0099	2.80939	8.06291	0.0430438	1	1.36609	-	#
													OS02G0466400	66.5	10	123	12.3	3.62059	5.13222	0.0432461	1	1.36405	-	#
													OS04G0533900	850.5	224	1477	6.59375	2.7211	9.1679	0.0434369	1	1.36214	Os04g0533900 protein[Source:UniProtKB/TrEMBL;Acc:Q0JBG2]	#
													OS11G0582100	714.5	187	1242	6.64171	2.73155	8.91267	0.0436943	1	1.35957	Os11g0582100 protein; Zinc finger, C3HC4 typefamily protein, expressed; cDNA clone:J013159H10, fullinsert sequence [Source:UniProtKB/TrEMBL;Acc:Q2R227]	#
													OS06G0287200	329.5	81	578	7.1358	2.83508	7.75739	0.0437015	1	1.3595	-	#
													OS02G0817700	13729.5	3786	23673	6.25277	2.6445	13.2087	0.0438959	1	1.35758	-	#
													OS10G0550900	706	185	1227	6.63243	2.72954	8.89615	0.0439063	1	1.35747	Os10g0550900 protein; Proline dehydrogenase familyprotein, expressed; cDNA clone:J023047B13, full insertsequence [Source:UniProtKB/TrEMBL;Acc:Q336U3]	#
													OS11G0228600	619	161	1077	6.68944	2.74189	8.70186	0.0439239	1	1.3573	transcript_id=OS11T0228600-01	#
													OS03G0247900	512.5	132	893	6.76515	2.75812	8.42346	0.0442649	1	1.35394	-	#
													OS03G0407900	978	261	1695	6.49425	2.69916	9.37749	0.0442854	1	1.35374	Os03g0407900 protein; Serine/threonine-proteinkinase NAK, putative, expressed; cDNA clone:J013145E01,full insert sequence[Source:UniProtKB/TrEMBL;Acc:Q10JU0]	#
													OS06G0251100	178.5	40	317	7.925	2.98641	6.81513	0.0444018	1	1.3526	-	#
													OS04G0491100	316.5	78	555	7.11538	2.83094	7.70087	0.0444918	1	1.35172	OSJNBa0076N16.15 protein; OSJNBa0084K20.17 protein;Os04g0491100 protein[Source:UniProtKB/TrEMBL;Acc:Q7X7C8]	#
													OS10G0580900	2172.5	594	3751	6.31481	2.65874	10.5437	0.0446344	1	1.35033	Expressed protein; Os10g0580900 protein; Putativeuncharacterized protein OSJNBa0056G17.7; cDNA clone:006-204-F07, full insert sequence; cDNA clone:J023141G14, fullinsert sequence [Source:UniProtKB/TrEMBL;Acc:Q7XBR1]	#
													OS09G0130700	45	5	85	17	4.08746	4.36566	0.0447729	1	1.34899	Putative uncharacterized protein P0433B06.12;Putative uncharacterized protein P0448B11.48[Source:UniProtKB/TrEMBL;Acc:Q6EQ50]	#
													OS02G0704300	384	97	671	6.91753	2.79026	7.99504	0.0448769	1	1.34798	Os02g0704300 protein[Source:UniProtKB/TrEMBL;Acc:Q0DYB5]	#
													OS03G0197200	65.5	10	121	12.1	3.59694	5.1204	0.0450742	1	1.34607	Os03g0197200 protein[Source:UniProtKB/TrEMBL;Acc:Q0DUA4]	#
													OS03G0820300	92.5	17	168	9.88235	3.30485	5.73989	0.0451368	1	1.34547	-	#
													OS04G0608800	1118	302	1934	6.40397	2.67897	9.57789	0.0451459	1	1.34538	Os04g0608800 protein[Source:UniProtKB/TrEMBL;Acc:Q0JAA6]	#
													OS10G0152000	371.5	94	649	6.90426	2.78749	7.94833	0.0454402	1	1.34256	Protein kinase domain containing protein,expressed; Putative wall-associated protein kinase[Source:UniProtKB/TrEMBL;Acc:Q7XGR2]	#
													OS04G0369600	224	53	395	7.45283	2.89779	7.17681	0.0454825	1	1.34216	-	#
													OS07G0683200	385.5	98	673	6.86735	2.77975	8.00459	0.0455512	1	1.3415	Os07g0683200 protein[Source:UniProtKB/TrEMBL;Acc:C7J5E1]	#
													OS01G0111700	122	25	219	8.76	3.13093	6.20932	0.0455639	1	1.34138	Os01g0111700 protein; Putative uncharacterizedprotein OSJNBb0032H19.1; Putative uncharacterized proteinP0439B06.27; Uncharacterized protein; cDNA clone:002-152-H07, full insert sequence[Source:UniProtKB/TrEMBL;Acc:Q9ASJ0]	#
													OS03G0231600	1324.5	361	2288	6.33795	2.66402	9.82786	0.0455933	1	1.3411	Branched-chain-amino-acid aminotransferase[Source:UniProtKB/TrEMBL;Acc:Q8GRH8]	#
													OS02G0704600	1873	516	3230	6.25969	2.64609	10.3343	0.0458911	1	1.33827	Os02g0704600 protein; Putative uncharacterizedprotein P0724B10.36; cDNA, clone: J065163N21, full insertsequence [Source:UniProtKB/TrEMBL;Acc:Q6YVI2]	#
													OS11G0531700	705	188	1222	6.5	2.70044	8.90481	0.0459612	1	1.33761	Nudix hydrolase 13, mitochondrial, putative,expressed; cDNA clone:J023124F03, full insert sequence[Source:UniProtKB/TrEMBL;Acc:B7ENP9]	#
													OS06G0716000	1820	502	3138	6.251	2.64409	10.2936	0.0461107	1	1.3362	-	#
													OS02G0211350	273	67	479	7.14925	2.83779	7.48499	0.046143	1	1.33589	Os02g0211350 protein[Source:UniProtKB/TrEMBL;Acc:C7IYM6]	#
													OS02G0555900	913	247	1579	6.39271	2.67643	9.28658	0.0462388	1	1.33499	transcript_id=OS02T0555900-00	#
													OS02G0134400	472	123	821	6.6748	2.73872	8.31188	0.0463448	1	1.334	L-aspartate oxidase, chloroplastic[Source:UniProtKB/Swiss-Prot;Acc:Q6Z836]	#
													OS06G0586150	106.5	21	192	9.14286	3.19265	5.98864	0.0463549	1	1.3339	Os06g0586150 protein; Putative uncharacterizedprotein B1047H05.14; Putative uncharacterized proteinOSJNBb0035K09.21 [Source:UniProtKB/TrEMBL;Acc:Q69KC4]	#
													OS01G0172100	550	145	955	6.58621	2.71945	8.53963	0.0463855	1	1.33362	-	#
													OS03G0218400	2092.5	580	3605	6.21552	2.63587	10.4978	0.0463881	1	1.33359	Os03g0218400 protein; Sugar carrier protein C,putative, expressed; cDNA clone:J023009G17, full insertsequence; cDNA clone:J023140P21, full insert sequence[Source:UniProtKB/TrEMBL;Acc:Q10PW9]	#
													OS01G0863300	157.5	35	280	8	3	6.62928	0.0464781	1	1.33275	Os01g0863300 protein[Source:UniProtKB/TrEMBL;Acc:Q0JHH7]	#
													OS06G0586000	1350.5	371	2330	6.28032	2.65084	9.86069	0.0464931	1	1.33261	Os06g0586000 protein; Putative uncharacterizedprotein B1047H05.13; Putative uncharacterized proteinOSJNBb0035K09.20; cDNA clone:001-122-H08, full insertsequence; cDNA clone:001-122-H09, full insert sequence[Source:UniProtKB/TrEMBL;Acc:Q69KC5]	#
													OS01G0949700	478.5	125	832	6.656	2.73466	8.33311	0.0465066	1	1.33249	Os01g0949700 protein; Putative glutathione S-transferase; Uncharacterized protein; cDNAclone:J023004F17, full insert sequence; cDNAclone:J023124N01, full insert sequence[Source:UniProtKB/TrEMBL;Acc:Q5JKX6]	#
													OS01G0588900	1325	364	2286	6.28022	2.65082	9.8332	0.0465606	1	1.33198	Cytokinin riboside 5'-monophosphatephosphoribohydrolase LOG [Source:UniProtKB/Swiss-Prot;Acc:Q5ZC82]	#
													OS08G0137800	804	217	1391	6.41014	2.68036	9.10173	0.0466275	1	1.33136	Os08g0137800 protein; cDNA clone:001-110-D06, fullinsert sequence [Source:UniProtKB/TrEMBL;Acc:Q0J844]	#
													OS05G0475400	2406	670	4142	6.18209	2.62809	10.7021	0.0466792	1	1.33088	-	#
													OS01G0821300	48.5	6	91	15.1667	3.92283	4.54638	0.04679	1	1.32985	-	#
													OS01G0159300	2240	625	3855	6.168	2.6248	10.6001	0.0470711	1	1.32725	Os01g0159300 protein; Zinc finger protein; cDNAclone:J033058G15, full insert sequence[Source:UniProtKB/TrEMBL;Acc:Q0JQI1]	#
													OS02G0654700	581.5	155	1008	6.50323	2.70116	8.6267	0.0472657	1	1.32545	Os02g0654700 protein; Putative AP2-relatedtranscription factor; cDNA clone:001-205-B11, full insertsequence [Source:UniProtKB/TrEMBL;Acc:Q6H7H6]	#
													OS03G0187600	1282.5	355	2210	6.22535	2.63816	9.79075	0.0476238	1	1.32218	FH protein interacting protein FIP1, putative,expressed; Os03g0187600 protein; Putative FH proteininteracting protein FIP1; cDNA clone:J013130C18, fullinsert sequence [Source:UniProtKB/TrEMBL;Acc:Q8H7P4]	#
													OS05G0375400	2224	624	3824	6.12821	2.61546	10.5931	0.0477961	1	1.32061	'putative beta-1,3-glucanase'; Os05g0375400protein; cDNA clone:001-034-H03, full insert sequence[Source:UniProtKB/TrEMBL;Acc:Q75K72]	#
													OS01G0283300	508.5	135	882	6.53333	2.70782	8.43073	0.0478942	1	1.31972	-	#
													OS01G0842200	4667.5	1322	8013	6.06127	2.59962	11.6683	0.0478945	1	1.31971	Os01g0842200 protein; SCARECROW-like protein[Source:UniProtKB/TrEMBL;Acc:Q5N9X3]	#
													OS01G0102300	35	3	67	22.3333	4.48113	3.82553	0.0480351	1	1.31844	Os01g0102300 protein; P0402A09.21 protein;P0455C04.15 protein; Putative uncharacterized proteinP0672D08.41; Uncharacterized protein[Source:UniProtKB/TrEMBL;Acc:Q94CX1]	#
													OS07G0597400	399	104	694	6.67308	2.73835	8.06962	0.0480912	1	1.31793	Os07g0597400 protein[Source:UniProtKB/TrEMBL;Acc:C7J4G8]	#
													OS07G0535800	409.5	107	712	6.65421	2.73427	8.1086	0.0481008	1	1.31785	-	#
													OS07G0580900	1364	380	2348	6.17895	2.62736	9.88354	0.0482258	1	1.31672	Os07g0580900 protein; Putative geranylgeranyldiphosphate synthase; cDNA clone:J023007O22, full insertsequence; cDNA clone:J033030K23, full insert sequence[Source:UniProtKB/TrEMBL;Acc:Q7XI92]	#
													OS05G0143000	56	8	104	13	3.70044	4.85022	0.0483382	1	1.31571	Os05g0143000 protein; Putative uncharacterizedprotein OJ1264_A04.15; cDNA clone:002-101-H08, full insertsequence [Source:UniProtKB/TrEMBL;Acc:Q75KL3]	#
													OS11G0552000	981	271	1691	6.23985	2.64151	9.4029	0.0484914	1	1.31433	Nicotianamine aminotransferase homolog;Os11g0552000 protein[Source:UniProtKB/TrEMBL;Acc:Q0IS70]	#
													OS05G0199800	208	50	366	7.32	2.87184	7.07978	0.0486403	1	1.313	Os05g0199800 protein[Source:UniProtKB/TrEMBL;Acc:Q0DK30]	#
													OS02G0829500	1947.5	549	3346	6.09472	2.60756	10.4044	0.0487096	1	1.31239	Metallo-beta-lactamase-like; Os02g0829500 protein;cDNA clone:001-035-C11, full insert sequence; cDNAclone:006-304-C07, full insert sequence; cDNAclone:J013000F10, full insert sequence; cDNAclone:J033112F11, full insert sequence[Source:UniProtKB/TrEMBL;Acc:Q6K9T9]	#
													OS06G0637400	43.5	5	82	16.4	4.03562	4.33974	0.0490386	1	1.30946	Os06g0637400 protein; cDNA clone:J013053C20, fullinsert sequence [Source:UniProtKB/TrEMBL;Acc:Q0DAR2]	#
													OS07G0461900	736.5	202	1271	6.29208	2.65354	8.98498	0.049159	1	1.3084	-	#
													OS03G0123800	500	134	866	6.46269	2.69213	8.41216	0.049211	1	1.30794	Expressed protein; Os03g0123800 protein; Putativeuncharacterized protein OJ1126B12.18; cDNA clone:006-209-C05, full insert sequence; cDNA clone:J023025C19, fullinsert sequence [Source:UniProtKB/TrEMBL;Acc:Q8H8G3]	#
													OS02G0212500	228	56	400	7.14286	2.8365	7.22561	0.0493042	1	1.30712	Os02g0212500 protein; Putative uncharacterizedprotein OJ1267_F10.20; cDNA clone:J013061M24, full insertsequence [Source:UniProtKB/TrEMBL;Acc:Q6H833]	#
													OS08G0256000	118.5	25	212	8.48	3.08406	6.18589	0.0493316	1	1.30688	Os08g0256000 protein; Putative uncharacterizedprotein OSJNBa0005L24.10[Source:UniProtKB/TrEMBL;Acc:Q6Z592]	#
													OS03G0289800	164.5	38	291	7.65789	2.93695	6.7164	0.0495006	1	1.30539	Os03g0289800 protein; Oxidoreductase, 2OG-Feoxygenase family protein, expressed; cDNA clone:001-024-H01, full insert sequence; cDNA clone:J023003A10, fullinsert sequence [Source:UniProtKB/TrEMBL;Acc:Q10MY3]	#
													OS08G0476900	623.5	170	1077	6.33529	2.66341	8.7411	0.0495541	1	1.30492	Os08g0476900 protein; Putative latex proteinallergen; cDNA clone:J033038K22, full insert sequence[Source:UniProtKB/TrEMBL;Acc:Q6ZG46]	#
													OS02G0774200	418.5	111	726	6.54054	2.70941	8.14912	0.049698	1	1.30366	Os02g0774200 protein; Putative uncharacterizedprotein OJ1448_G06.9; Putative uncharacterized proteinOJ1611_C08.37; cDNA clone:002-103-G09, full insertsequence; cDNA clone:J013084M15, full insert sequence[Source:UniProtKB/TrEMBL;Acc:Q6Z7L2]	#
													OS04G0186800	39	4	74	18.5	4.20945	4.10473	0.0497339	1	1.30335	-	#
													OS05G0421600	39	4	74	18.5	4.20945	4.10473	0.0497339	1	1.30335	Os05g0421600 protein[Source:UniProtKB/TrEMBL;Acc:Q0DI26]	#
													OS01G0127700	546	148	944	6.37838	2.67319	8.54605	0.0498675	1	1.30218	transcript_id=OS01T0127700-01	#
													OS04G0206600	2338.5	0	4677	Inf	Inf	#NUM!	1.88137e-09	5.3461e-05	8.72553	-	#
													OS12G0150700	1024.5	0	2049	Inf	Inf	#NUM!	2.74599e-08	0.000201659	7.5613	-	#
													OS01G0723000	587	0	1174	Inf	Inf	#NUM!	1.84547e-07	0.000677634	6.73389	Os01g0723000 protein; Putative elongation factor 2;cDNA clone:J033048F11, full insert sequence; cDNAclone:J033098E24, full insert sequence[Source:UniProtKB/TrEMBL;Acc:Q8W0C4]	#
													OS10G0343951	207.5	0	415	Inf	Inf	#NUM!	8.53633e-06	0.00716442	5.06873	-	#
													OS01G0820400	146.5	0	293	Inf	Inf	#NUM!	3.32067e-05	0.0168181	4.47877	Putative uncharacterized protein P0703B11.5; WRKYtranscription factor 22[Source:UniProtKB/TrEMBL;Acc:Q8SA13]	#
													OS05G0142900	100.5	0	201	Inf	Inf	#NUM!	0.000147042	0.046929	3.83256	-	#
													OS06G0216000	98.5	0	197	Inf	Inf	#NUM!	0.000159171	0.0475922	3.79814	Os06g0216100 protein[Source:UniProtKB/TrEMBL;Acc:C7J3D0]	#
													OS03G0200000	95.5	0	191	Inf	Inf	#NUM!	0.0001798	0.0522932	3.74521	Haemolysin-III related family protein, expressed[Source:UniProtKB/TrEMBL;Acc:Q10QE3]	#
													OS07G0191900	72.5	0	145	Inf	Inf	#NUM!	0.000527375	0.105068	3.27788	Os07g0191900 protein[Source:UniProtKB/TrEMBL;Acc:Q0D812]	#
													OS05G0311801	66.5	0	133	Inf	Inf	#NUM!	0.000735007	0.125543	3.13371	Adenylate isopentenyltransferase[Source:UniProtKB/TrEMBL;Acc:Q33CD8]	#
													OS09G0493000	66	0	132	Inf	Inf	#NUM!	0.000756513	0.126265	3.12118	Os09g0493000 protein; cDNA clone:002-132-G04, fullinsert sequence [Source:UniProtKB/TrEMBL;Acc:Q0J0M5]	#
													OS11G0495400	58.5	0	117	Inf	Inf	#NUM!	0.00119458	0.163105	2.92278	PHF5-like protein[Source:UniProtKB/TrEMBL;Acc:Q2R3Z0]	#
													OS06G0540200	39	0	78	Inf	Inf	#NUM!	0.00514502	0.401955	2.28861	transcript_id=OS06T0540200-00	#
													OS12G0434400	33.5	0	67	Inf	Inf	#NUM!	0.00855611	0.553603	2.06772	Putative leucine aminopeptidase 1[Source:UniProtKB/Swiss-Prot;Acc:Q2QSB9]	#
													OS04G0206500	32	0	64	Inf	Inf	#NUM!	0.00992438	0.594956	2.0033	OSJNBa0052O21.14 protein; Os04g0206500 protein;cDNA clone:002-173-A01, full insert sequence[Source:UniProtKB/TrEMBL;Acc:Q7XWK3]	#
													OS01G0137125	28.5	0	57	Inf	Inf	#NUM!	0.0142855	0.744038	1.8451	transcript_id=OS01T0137125-00	#
													OS09G0518266	28	0	56	Inf	Inf	#NUM!	0.0150819	0.765098	1.82155	transcript_id=OS09T0518266-00	#
													OS09G0492900	26.5	0	53	Inf	Inf	#NUM!	0.0178102	0.823895	1.74933	-	#
													OS07G0132500	26	0	52	Inf	Inf	#NUM!	0.0188481	0.846579	1.72473	Os07g0132500 protein[Source:UniProtKB/TrEMBL;Acc:Q0D8S4]	#
													OS01G0337160	25	0	50	Inf	Inf	#NUM!	0.021149	0.912265	1.67471	Os01g0337160 protein[Source:UniProtKB/TrEMBL;Acc:C7IXT6]	#
													OS09G0571700	21.5	0	43	Inf	Inf	#NUM!	0.0323293	1	1.4904	Putative transcription factor Pti5[Source:UniProtKB/TrEMBL;Acc:Q651A5]	#
													OS11G0278900	21	0	42	Inf	Inf	#NUM!	0.0344489	1	1.46282	transcript_id=OS11T0278900-01	#
													OS02G0168200	19.5	0	39	Inf	Inf	#NUM!	0.0418726	1	1.37807	-	#
													OS06G0570900	19.5	0	39	Inf	Inf	#NUM!	0.0418726	1	1.37807	-	#
													OS02G0737401	18.5	0	37	Inf	Inf	#NUM!	0.047883	1	1.31982	transcript_id=OS02T0737401-01	#
													OS07G0251301	18.5	0	37	Inf	Inf	#NUM!	0.047883	1	1.31982	Os07g0251301 protein; Putative 60s acidic ribosomalprotein P2 [Source:UniProtKB/TrEMBL;Acc:Q8H3F5]	#

## Sheet: DEGs in shoots 
Downregulated DEGs											#		Upregulated DEGs											#
											#													#
id	baseMean	baseMeanA	baseMeanB	foldChange	log2FoldChange	log2AverageIntensity	pval	padj	'-Log10(pval)	Annotation	#		id	baseMean	baseMeanA	baseMeanB	foldChange	log2FoldChange	log2AverageIntensity	pval	padj	'-Log10(pval)	Annotation	#
OS04G0355500	62.52	124.097	0.942809	0.00759734	-7.04029	3.43518	0.000114072	0.0195312	3.94282	OSJNBb0066J23.7 protein[Source:UniProtKB/TrEMBL;Acc:Q7XSF3]	#		OS07G0418500	5140.78	2.12132	10279.4	4845.78	12.2425	7.20622	7.07434e-13	1.1715e-08	12.1503	Os07g0418500 protein; Putative cytochrome P450;cDNA clone:J013166A09, full insert sequence[Source:UniProtKB/TrEMBL;Acc:Q8LHV0]	#
OS03G0850400	362.098	696.854	27.3415	0.0392356	-4.67169	7.10887	0.000167592	0.026045	3.77575	Aspartokinase[Source:UniProtKB/TrEMBL;Acc:Q0DLR8]	#		OS01G0627800	3814.19	1.06066	7627.33	7191.11	12.812	6.49096	8.29348e-13	1.1715e-08	12.0813	Cytochrome P450-like; Os01g0627800 protein; cDNAclone:J033063B21, full insert sequence[Source:UniProtKB/TrEMBL;Acc:Q5ZE52]	#
OS08G0446800	94.0452	182.434	5.65685	0.0310078	-5.01123	5.00561	0.000450035	0.0585896	3.34675	Os08g0446800 protein; Putative uncharacterizedprotein P0429B05.21; cDNA, clone: J100040N04, full insertsequence [Source:UniProtKB/TrEMBL;Acc:Q6ZAA9]	#		OS09G0452700	4042.41	2.12132	8082.7	3810.22	11.8957	7.03279	2.00559e-12	1.88867e-08	11.6978	Os09g0452700 protein; Putative ubiquitin /ribosomal protein CEP52[Source:UniProtKB/TrEMBL;Acc:Q67V00]	#
OS05G0217700	237.765	452.902	22.6274	0.049961	-4.32305	6.66153	0.000521653	0.0663839	3.28262	BURP domain-containing protein 7[Source:UniProtKB/Swiss-Prot;Acc:Q60E34]	#		OS01G0638000	4401.68	3.18198	8800.18	2765.63	11.4334	7.38662	3.33957e-12	2.35865e-08	11.4763	Glucosyltransferase IS5a-like; Os01g0638000protein; Uncharacterized protein; cDNA clone:J033057I21,full insert sequence; cDNA clone:J033147K24, full insertsequence [Source:UniProtKB/TrEMBL;Acc:Q94CZ1]	#
OS08G0468100	168.174	320.319	16.0278	0.0500368	-4.32087	6.16293	0.00072508	0.0832692	3.13961	Nitrate reductase [NADH] 1[Source:UniProtKB/Swiss-Prot;Acc:P16081]	#		OS05G0527000	1930.99	2.12132	3859.86	1819.56	10.8294	6.49965	5.08186e-11	1.85151e-07	10.294	Os05g0527000 protein; Putative flavonolglucosyltransferase [Source:UniProtKB/TrEMBL;Acc:Q65X84]	#
OS03G0291500	362.805	684.126	41.4836	0.0606374	-4.04365	7.39629	0.000760462	0.0855521	3.11892	Asparagine synthetase [glutamine-hydrolyzing] 1[Source:UniProtKB/Swiss-Prot;Acc:Q10MX3]	#		OS01G0280500	3173.79	5.3033	6342.28	1195.91	10.2239	7.51884	5.24303e-11	1.85151e-07	10.2804	Eukaryotic translation initiation factor 6[Source:UniProtKB/TrEMBL;Acc:Q5NAB6]	#
OS01G0922700	699.211	1308.85	89.5669	0.0684315	-3.8692	8.41949	0.000912456	0.0972747	3.03979	Os01g0922700 protein; Putative uncharacterizedprotein B1455F06.13; Uncharacterized protein[Source:UniProtKB/TrEMBL;Acc:Q5JJN6]	#		OS10G0528300	7211.37	22.2739	14400.5	646.519	9.33655	9.14555	1.9032e-10	5.37674e-07	9.72051	Glutathione S-transferase; Os10g0528300 protein;Putative glutathione S-transferase; Putative glutathioneS-transferase OsGSTU4[Source:UniProtKB/TrEMBL;Acc:Q9FUE4]	#
OS07G0589000	103.886	198.343	9.42809	0.0475342	-4.39489	5.43441	0.00114683	0.11546	2.9405	-	#		OS06G0592500	1436.61	4.24264	2868.97	676.222	9.40135	6.78564	9.23322e-10	2.00652e-06	9.03465	Os06g0592500 protein; Putative ethylene-responsivetranscriptional coactivator; cDNA clone:002-157-H08, fullinsert sequence; cDNA clone:J033114G13, full insertsequence [Source:UniProtKB/TrEMBL;Acc:Q69XD8]	#
OS04G0572400	75.4247	144.25	6.59966	0.0457516	-4.45003	4.94741	0.00174428	0.156328	2.75838	Dehydration-responsive element-binding protein 1E[Source:UniProtKB/Swiss-Prot;Acc:Q8H273]	#		OS09G0367700	861.845	2.12132	1721.57	811.556	9.66455	5.91724	1.86622e-09	3.76589e-06	8.72904	-	#
OS06G0215900	40.7176	79.5495	1.88562	0.0237037	-5.39874	3.61441	0.00199785	0.172603	2.69944	Putative 12-oxophytodienoate reductase 4[Source:UniProtKB/Swiss-Prot;Acc:Q69TH8]	#		OS10G0386300	658.14	1.06066	1315.22	1240	10.2761	5.22302	2.08421e-09	3.92539e-06	8.68106	Expressed protein; Os10g0386300 protein; cDNAclone:002-110-F04, full insert sequence[Source:UniProtKB/TrEMBL;Acc:Q338S9]	#
OS02G0613900	95.3416	180.312	10.3709	0.0575163	-4.11988	5.43441	0.00216314	0.180802	2.66491	Putative adenine phosphoribosyltransferase form 2;cDNA clone:J023024J22, full insert sequence[Source:UniProtKB/TrEMBL;Acc:Q6K5Y7]	#		OS03G0200000	644.94	1.06066	1288.82	1215.11	10.2469	5.2084	2.28788e-09	4.03968e-06	8.64057	Haemolysin-III related family protein, expressed[Source:UniProtKB/TrEMBL;Acc:Q10QE3]	#
OS11G0489250	451.959	820.951	82.9672	0.101062	-3.30668	8.02781	0.00402165	0.280532	2.3956	Cytochrome P450 family protein, expressed[Source:UniProtKB/TrEMBL;Acc:Q2R447]	#		OS02G0179600	600.157	1.06066	1199.25	1130.67	10.143	5.15644	3.18844e-09	5.29863e-06	8.49642	Os02g0179600 protein; Putative uncharacterizedprotein P0544B02.26 [Source:UniProtKB/TrEMBL;Acc:Q6ETK8]	#
OS03G0823400	443.002	803.98	82.0244	0.102023	-3.29304	8.0045	0.00417604	0.28705	2.37923	-	#		OS03G0797500	503.048	1.06066	1005.03	947.556	9.88807	5.029	7.23084e-09	1.13488e-05	8.14081	-	#
OS10G0578800	1148.22	2051.32	245.13	0.119499	-3.06493	9.46987	0.00600263	0.37088	2.22166	LrgB-like family protein, expressed; Os10g0578800protein; Putative uncharacterized protein OSJNBa0056G17.2;cDNA clone:J013046E02, full insert sequence[Source:UniProtKB/TrEMBL;Acc:Q7XBT7]	#		OS03G0259500	1022.3	5.3033	2039.3	384.533	8.58696	6.70037	7.69763e-09	1.14456e-05	8.11364	transcript_id=OS03T0259500-00	#
OS12G0586300	95.9897	175.009	16.9706	0.0969697	-3.36632	5.76812	0.0087647	0.480799	2.05726	Myb-like DNA-binding domain, SHAQKYF class familyprotein, expressed; Os12g0586300 protein[Source:UniProtKB/TrEMBL;Acc:Q2QMY1]	#		OS01G0370900	1722.69	11.6673	3433.71	294.303	8.20116	7.64497	9.04414e-09	1.24349e-05	8.04363	transcript_id=OS01T0370900-00	#
OS03G0764600	1037.33	1828.58	246.073	0.134571	-2.89356	9.38973	0.00907038	0.490925	2.04237	Myb-like DNA-binding domain, SHAQKYF class familyprotein, expressed; Os03g0764600 protein; Putative Myb-like DNA-binding protein; cDNA clone:001-200-C11, fullinsert sequence [Source:UniProtKB/TrEMBL;Acc:Q7Y0B7]	#		OS08G0112300	857.721	4.24264	1711.2	403.333	8.65583	6.41288	9.24328e-09	1.24349e-05	8.03417	Os08g0112300 protein; Putative AER; cDNAclone:J023054J24, full insert sequence[Source:UniProtKB/TrEMBL;Acc:Q6ZCC9]	#
OS03G0445700	36.3571	68.9429	3.77124	0.0547009	-4.19229	4.01118	0.0100589	0.528205	1.99745	-	#		OS03G0790500	3867.28	31.8198	7702.75	242.074	7.9193	8.95151	1.08592e-08	1.39447e-05	7.9642	-	#
OS02G0757100	225.862	399.869	51.8545	0.129679	-2.94699	7.16989	0.0114797	0.580167	1.94007	Os02g0757100 protein; Putative phi-1[Source:UniProtKB/TrEMBL;Acc:Q6Z7W3]	#		OS06G0216300	7025.52	62.579	13988.5	223.533	7.80434	9.86978	1.23545e-08	1.5175e-05	7.90818	-	#
OS02G0557800	263.928	465.63	62.2254	0.133637	-2.90361	7.41124	0.0118434	0.587237	1.92652	A-type response regulator; Putative responseregulator 7; TypeA response regulator 2; cDNAclone:J023061L14, full insert sequence[Source:UniProtKB/TrEMBL;Acc:Q6YVX7]	#		OS04G0627900	669.571	3.18198	1335.96	419.852	8.71374	6.02679	1.39639e-08	1.64373e-05	7.85499	Os04g0627900 protein[Source:UniProtKB/TrEMBL;Acc:Q0J9W8]	#
OS06G0348800	470.049	824.133	115.966	0.140712	-2.82918	8.27214	0.0118479	0.587237	1.92636	-	#		OS01G0510200	2841.1	24.3952	5657.8	231.923	7.8575	8.53727	1.48005e-08	1.67252e-05	7.82972	Os01g0510200 protein; Putative uncharacterizedprotein P0455H03.46; Putative uncharacterized proteinP0520B06.9; Uncharacterized protein; cDNA clone:001-101-B06, full insert sequence[Source:UniProtKB/TrEMBL;Acc:Q942H1]	#
OS10G0173000	77.0746	140.007	14.1421	0.10101	-3.30743	5.47564	0.0121781	0.598338	1.91442	-	#		OS02G0575000	6014.59	58.3363	11970.8	205.204	7.68092	9.70678	1.8073e-08	1.89104e-05	7.74297	-	#
OS07G0565800	109.955	197.283	22.6274	0.114695	-3.12412	6.06206	0.0122917	0.599747	1.91039	-	#		OS09G0483400	5832.1	57.2756	11606.9	202.65	7.66285	9.67127	1.91484e-08	1.93201e-05	7.71787	transcript_id=OS09T0483400-01	#
OS04G0412500	345.245	605.637	84.8528	0.140105	-2.83542	7.8246	0.0125966	0.604186	1.89975	cDNA clone:001-029-D02, full insert sequence[Source:UniProtKB/TrEMBL;Acc:B7E3S3]	#		OS10G0340301	704.043	4.24264	1403.84	330.889	8.3702	6.27006	2.25518e-08	2.19693e-05	7.64682	-	#
OS09G0346500	20400.6	35384.7	5416.44	0.153073	-2.70771	13.757	0.0126707	0.605683	1.8972	Chlorophyll a-b binding protein 1, chloroplastic[Source:UniProtKB/Swiss-Prot;Acc:P12330]	#		OS09G0518200	1358.76	11.6673	2705.86	231.919	7.85748	7.47313	2.56195e-08	2.41258e-05	7.59143	Os09g0518200 protein; Putative UDP-glucose:salicylic acid glucosyltransferase[Source:UniProtKB/TrEMBL;Acc:Q69IV0]	#
OS05G0548900	4336.86	7516.9	1156.83	0.153897	-2.69996	11.5259	0.0131373	0.618041	1.88149	cDNA, clone: J100040M09, full insert sequence[Source:UniProtKB/TrEMBL;Acc:B7FA34]	#		OS01G0609300	16812.9	200.465	33425.4	166.74	7.38145	11.3379	3.64358e-08	3.32048e-05	7.43847	Pleiotropic drug resistance protein 3[Source:UniProtKB/Swiss-Prot;Acc:Q0JLC5]	#
OS05G0217800	408.295	713.824	102.766	0.143966	-2.7962	8.08132	0.0131479	0.618041	1.88114	-	#		OS02G0183900	774.4	6.36396	1542.44	242.37	7.92107	6.63046	4.51585e-08	3.86598e-05	7.34526	Putative uncharacterized protein[Source:UniProtKB/TrEMBL;Acc:A3A3V3]	#
OS11G0224900	56.6864	103.945	9.42809	0.0907029	-3.46271	4.96832	0.013516	0.629061	1.86915	NB-ARC domain containing protein, expressed; NB-ARCdomain, putative; NBS-LRR type protein; Os11g0224900protein [Source:UniProtKB/TrEMBL;Acc:Q53P15]	#		OS06G0215600	4297.44	53.033	8541.85	161.067	7.33151	9.39458	5.19297e-08	4.3149e-05	7.28458	Putative 12-oxophytodienoate reductase 5[Source:UniProtKB/Swiss-Prot;Acc:Q69TI0]	#
OS08G0247600	32.6448	61.5183	3.77124	0.0613027	-4.02791	3.92899	0.0150338	0.677386	1.82293	Os08g0247600 protein[Source:UniProtKB/TrEMBL;Acc:Q0J6Z0]	#		OS12G0191601	493.266	3.18198	983.35	309.037	8.27164	5.80574	5.66602e-08	4.44641e-05	7.24672	Expressed protein; Os12g0191601 protein[Source:UniProtKB/TrEMBL;Acc:Q2QWL6]	#
OS10G0555900	711.821	1230.37	193.276	0.157088	-2.67035	8.92969	0.015727	0.70246	1.80335	Expansin-B3 [Source:UniProtKB/Swiss-Prot;Acc:Q336T5]	#		OS04G0373400	5105.25	66.8216	10143.7	151.802	7.24605	9.68527	6.30497e-08	4.8141e-05	7.20032	-	#
OS08G0103900	64.4646	116.673	12.2565	0.105051	-3.25084	5.2409	0.0162842	0.717697	1.78823	Os08g0103900 protein; Putative OsNAC7 protein;Secondary wall NAC transcription factor 3; cDNA clone:002-168-H04, full insert sequence[Source:UniProtKB/TrEMBL;Acc:Q69U51]	#		OS05G0241100	779.173	7.42462	1550.92	208.889	7.70659	6.74561	6.98201e-08	5.19075e-05	7.15602	-	#
OS01G0803300	23.747	45.6084	1.88562	0.0413437	-4.59619	3.21313	0.0165102	0.726526	1.78225	Os01g0803300 protein[Source:UniProtKB/TrEMBL;Acc:Q0JIG3]	#		OS09G0493000	458.382	3.18198	913.582	287.111	8.16547	5.75266	7.94929e-08	5.61439e-05	7.09967	Os09g0493000 protein; cDNA clone:002-132-G04, fullinsert sequence [Source:UniProtKB/TrEMBL;Acc:Q0J0M5]	#
OS02G0229400	4231.56	7250.67	1212.45	0.167219	-2.58019	11.5338	0.0172683	0.74689	1.76275	Os02g0229400 protein; Putative hexose transporter;Tonoplast monosaccharide transporter 2[Source:UniProtKB/TrEMBL;Acc:Q6H536]	#		OS03G0437200	826.431	9.54594	1643.32	172.148	7.42751	6.96864	1.1865e-07	8.17559e-05	6.92573	C2H2 transcription factor; C2H2 type zinc fingercontaining protein; C2H2-type zinc finger protein ZFP36;Os03g0437200 protein; Zinc finger, C2H2 type familyprotein, expressed; cDNA clone:006-206-D03, full insertsequence [Source:UniProtKB/TrEMBL;Acc:Q75KE5]	#
OS01G0720500	3880.01	6641.85	1118.17	0.168352	-2.57044	11.4121	0.0176862	0.756625	1.75236	Os01g0720500 protein; Putative chlorophyll a/b-binding protein 3C; Uncharacterized protein; cDNAclone:001-013-E06, full insert sequence; cDNA clone:001-014-B02, full insert sequence; cDNA clone:006-301-C12,full insert sequence[Source:UniProtKB/TrEMBL;Acc:Q8W0E6]	#		OS07G0635500	3669.29	57.2756	7281.31	127.128	6.99013	9.33492	1.39102e-07	8.98934e-05	6.85667	-	#
OS07G0689600	83.2029	148.492	17.9134	0.120635	-3.05128	5.68861	0.0177505	0.756625	1.75079	Nicotianamine synthase 3 [Source:UniProtKB/Swiss-Prot;Acc:Q0D3F2]	#		OS07G0564500	3727.34	58.3363	7396.34	126.788	6.98627	9.35946	1.40006e-07	8.98934e-05	6.85385	-	#
OS01G0656200	357.207	617.304	97.1093	0.157312	-2.6683	7.93569	0.0179004	0.757044	1.74714	Probable protein phosphatase 2C 8[Source:UniProtKB/Swiss-Prot;Acc:Q5SN75]	#		OS08G0412700	329.63	2.12132	657.138	309.778	8.27509	5.22251	1.58279e-07	9.93674e-05	6.80058	-	#
OS07G0529600	50502.7	86172.3	14833.2	0.172134	-2.53839	15.1257	0.0186018	0.775104	1.73044	Thiamine thiazole synthase, chloroplastic[Source:UniProtKB/TrEMBL;Acc:Q7XXS4]	#		OS09G0342000	516.954	5.3033	1028.6	193.956	7.59958	6.20668	1.67144e-07	0.000102652	6.77691	Os09g0342000 protein; Putative uncharacterizedprotein OJ1116_F08.15; Putative uncharacterized proteinP0448B03.26; cDNA clone:002-183-A06, full insert sequence[Source:UniProtKB/TrEMBL;Acc:Q6EQB0]	#
OS04G0364800	41.4836	76.3675	6.59966	0.0864198	-3.5325	4.48864	0.0188536	0.784438	1.72461	Putative ripening-related protein 1[Source:UniProtKB/Swiss-Prot;Acc:Q7XVA8]	#		OS04G0639000	1686.8	27.5772	3346.03	121.333	6.92283	8.24682	2.25164e-07	0.000135149	6.6475	Os04g0639000 protein[Source:UniProtKB/TrEMBL;Acc:B9FCS0]	#
OS05G0119000	130.049	228.042	32.0555	0.140568	-2.83066	6.41783	0.0192254	0.796388	1.71612	UPF0014 membrane protein STAR2[Source:UniProtKB/Swiss-Prot;Acc:Q5W7C1]	#		OS01G0615050	304.645	2.12132	607.169	286.222	8.16099	5.16546	2.29626e-07	0.000135149	6.63898	-	#
OS01G0706100	51.3831	93.3381	9.42809	0.10101	-3.30743	4.89068	0.0194862	0.804832	1.71027	-	#		OS07G0605800	1019.12	15.9099	2022.33	127.111	6.98995	7.48683	2.67361e-07	0.000154147	6.5729	-	#
OS11G0113700	188.856	327.744	49.9689	0.152463	-2.71347	6.99969	0.0200594	0.820267	1.69768	CBL-interacting protein kinase 15[Source:UniProtKB/Swiss-Prot;Acc:Q2RBF0]	#		OS04G0600300	1450.63	27.5772	2873.68	104.205	6.70328	8.13704	4.33153e-07	0.000241587	6.36336	-	#
OS12G0561900	118.558	207.889	29.2271	0.14059	-2.83044	6.28445	0.020358	0.82753	1.69127	UDP-glucoronosyl and UDP-glucosyl transferasefamily protein, expressed[Source:UniProtKB/TrEMBL;Acc:Q2QNK9]	#		OS03G0757600	368.874	4.24264	733.505	172.889	7.4337	5.80181	4.36124e-07	0.000241587	6.36039	Glucosyl transferase, putative, expressed;Os03g0757600 protein; Putative glucosyltransferase; cDNAclone:J033087P16, full insert sequence[Source:UniProtKB/TrEMBL;Acc:Q9AUV4]	#
OS11G0226201	47.1994	85.9135	8.48528	0.0987654	-3.33985	4.75489	0.0207027	0.834928	1.68397	Protein kinase domain containing protein, expressed[Source:UniProtKB/TrEMBL;Acc:Q2R8K3]	#		OS01G0695800	4197.09	88.0348	8306.15	94.3507	6.55996	9.73998	4.45915e-07	0.000242261	6.35075	Os01g0695800 protein[Source:UniProtKB/TrEMBL;Acc:Q0JK51]	#
OS04G0613000	57.0989	102.884	11.3137	0.109966	-3.18488	5.09244	0.0207673	0.834928	1.68262	Zinc transporter 3 [Source:UniProtKB/Swiss-Prot;Acc:Q7XLD4]	#		OS04G0203600	413.245	5.3033	821.187	154.844	7.27468	6.04423	4.65762e-07	0.000248269	6.33184	OSJNBa0052O21.1 protein; OSJNBb0005B05.12 protein[Source:UniProtKB/TrEMBL;Acc:Q7XQ29]	#
OS02G0197600	14401.6	24432.3	4370.86	0.178897	-2.4828	13.3351	0.0211613	0.847984	1.67446	Chlorophyll a/b-binding protein type III-likeprotein; Os02g0197600 protein[Source:UniProtKB/TrEMBL;Acc:Q6H746]	#		OS03G0188100	786.126	13.7886	1558.46	113.026	6.82051	7.19566	5.08989e-07	0.000266286	6.29329	Putative uncharacterized protein[Source:UniProtKB/TrEMBL;Acc:B9F5L0]	#
OS09G0339000	71.6535	127.279	16.0278	0.125926	-2.98935	5.49718	0.0226285	0.876912	1.64535	-	#		OS04G0597600	192.392	1.06066	383.723	361.778	8.49896	4.33444	7.04757e-07	0.000359723	6.15196	Os04g0597600 protein[Source:UniProtKB/TrEMBL;Acc:Q0JAI6]	#
OS08G0526100	93.5149	164.402	22.6274	0.137634	-2.86109	5.93054	0.0226592	0.876912	1.64476	-	#		OS07G0638400	286.319	3.18198	569.457	178.963	7.48352	5.41168	7.13054e-07	0.000359723	6.14688	1-Cys peroxiredoxin B [Source:UniProtKB/Swiss-Prot;Acc:P0C5D1]	#
OS03G0333400	1859.4	3142.74	576.056	0.183298	-2.44774	10.3939	0.0237909	0.895546	1.62359	Os03g0333400 protein; Possible Photosystem IIreaction center Psb27 protein, putative, expressed[Source:UniProtKB/TrEMBL;Acc:Q10LV7]	#		OS03G0785900	1391.88	30.7591	2753	89.5019	6.48385	8.18487	7.8545e-07	0.000389294	6.10488	Probable glutathione S-transferase GSTU1[Source:UniProtKB/Swiss-Prot;Acc:Q10CE7]	#
OS08G0355400	445.654	758.372	132.936	0.175291	-2.51217	8.31068	0.023807	0.895546	1.62329	-	#		OS07G0410300	321.734	4.24264	639.225	150.667	7.23522	5.70257	8.22518e-07	0.000392607	6.08485	-	#
OS02G0636600	21.0954	40.3051	1.88562	0.0467836	-4.41785	3.12396	0.0247912	0.914386	1.6057	ABA-responsive protein-like; Os02g0636600 protein[Source:UniProtKB/TrEMBL;Acc:Q6H5X3]	#		OS05G0395400	829.201	16.9706	1641.43	96.7222	6.59578	7.38285	8.33826e-07	0.000392607	6.07892	Os05g0395400 protein[Source:UniProtKB/TrEMBL;Acc:Q0DIE6]	#
OS10G0496900	1168.38	1972.83	363.924	0.184468	-2.43855	9.72677	0.0249125	0.917606	1.60358	transcript_id=OS10T0496900-01	#		OS02G0755900	399.633	6.36396	792.902	124.593	6.96107	6.15046	9.06935e-07	0.00041516	6.04242	-	#
OS04G0442300	144.957	250.316	39.598	0.158192	-2.66025	6.63748	0.0251526	0.922841	1.59942	-	#		OS01G0695900	182.492	1.06066	363.924	343.111	8.42253	4.29623	9.11115e-07	0.00041516	6.04043	-	#
OS11G0655900	16.9116	32.8805	0.942809	0.0286738	-5.12412	2.4771	0.0255895	0.929216	1.59194	Glutaredoxin-C10 [Source:UniProtKB/Swiss-Prot;Acc:Q2R076]	#		OS04G0206450	219.792	2.12132	437.463	206.222	7.68806	4.92899	1.08419e-06	0.000486182	5.96489	OSJNBa0052O21.13 protein[Source:UniProtKB/TrEMBL;Acc:Q7XWK4]	#
OS04G0666800	87.2098	152.735	21.6846	0.141975	-2.81629	5.84674	0.025863	0.930593	1.58732	Putative uncharacterized protein[Source:UniProtKB/TrEMBL;Acc:A3AYE2]	#		OS02G0626600	654.604	13.7886	1295.42	93.9487	6.5538	7.0623	1.14624e-06	0.000505977	5.94072	transcript_id=OS02T0626600-00	#
OS02G0704000	495.859	838.982	152.735	0.182048	-2.45761	8.48369	0.0262343	0.939778	1.58113	9-cis-epoxycarotenoid dioxygenase 1; Os02g0704000protein; Putative 9-cis-epoxycarotenoid dioxygenase; cDNAclone:J013040C20, full insert sequence[Source:UniProtKB/TrEMBL;Acc:Q6YVJ0]	#		OS08G0374600	652.247	13.7886	1290.71	93.6068	6.54854	7.05967	1.16475e-06	0.000506235	5.93377	transcript_id=OS08T0374600-00	#
OS02G0677300	172.475	295.924	49.0261	0.165671	-2.59361	6.91228	0.0264377	0.94235	1.57778	Dehydration-responsive element-binding protein 1G[Source:UniProtKB/Swiss-Prot;Acc:Q6EP77]	#		OS05G0588900	1630.06	41.3657	3218.75	77.812	6.28192	8.51132	1.24805e-06	0.000534223	5.90377	Putative AAA-type ATPase[Source:UniProtKB/TrEMBL;Acc:Q6L566]	#
OS03G0592500	7942.22	13321.9	2562.55	0.192357	-2.37814	12.5124	0.026776	0.94912	1.57225	-	#		OS10G0527800	1093.25	26.5165	2159.98	81.4578	6.34798	7.90281	1.27682e-06	0.000538379	5.89387	Glutathione S-transferase, N-terminal domaincontaining protein, expressed; Os10g0527800 protein;Putative glutathione S-transferase; Putative glutathioneS-transferase OsGSTU12; cDNA clone:001-121-C09, fullinsert sequence [Source:UniProtKB/TrEMBL;Acc:Q945W6]	#
OS01G0949500	351.255	595.03	107.48	0.18063	-2.46889	7.98237	0.0273111	0.96246	1.56366	Probable calcium-binding protein CML10[Source:UniProtKB/Swiss-Prot;Acc:Q8RZB5]	#		OS08G0540900	248.607	3.18198	494.032	155.259	7.27854	5.30919	1.3862e-06	0.000566179	5.85818	-	#
OS06G0187500	27.3415	50.9117	3.77124	0.0740741	-3.75489	3.79248	0.0280739	0.979157	1.5517	-	#		OS06G0146800	359.092	6.36396	711.821	111.852	6.80545	6.07265	1.48009e-06	0.000588929	5.82971	Os06g0146800 protein; Putative uncharacterizedprotein P0036F10.22 [Source:UniProtKB/TrEMBL;Acc:Q5VP46]	#
OS10G0483500	55.449	98.6414	12.2565	0.124253	-3.00864	5.1198	0.0282559	0.982754	1.54889	Cytokinin dehydrogenase 3 [Source:UniProtKB/Swiss-Prot;Acc:Q8LNV6]	#		OS02G0121700	1366.84	38.1838	2695.49	70.5926	6.14144	8.32561	1.95308e-06	0.00076634	5.70928	Linalool synthase; Os02g0121700 protein; Putativelinalool synthase; cDNA clone:002-173-D07, full insertsequence [Source:UniProtKB/TrEMBL;Acc:Q6ZH94]	#
OS02G0828500	84.0279	146.371	21.6846	0.148148	-2.75489	5.81604	0.0296079	1	1.52859	Os02g0828500 protein; Putative uncharacterizedprotein P0452F04.40 [Source:UniProtKB/TrEMBL;Acc:Q6K7P6]	#		OS09G0498500	742.58	19.0919	1466.07	76.7901	6.26285	7.38631	2.06639e-06	0.000784824	5.68479	Putative uncharacterized protein[Source:UniProtKB/TrEMBL;Acc:A3C0A7]	#
OS04G0623200	29.9342	55.1543	4.71405	0.0854701	-3.54844	4.01118	0.0304649	1	1.5162	-	#		OS01G0307686	1818.8	53.033	3584.56	67.5911	6.07876	8.7682	2.07138e-06	0.000784824	5.68374	transcript_id=OS01T0307686-00	#
OS01G0805300	1630.23	2708.93	551.543	0.203602	-2.29617	10.2554	0.0331568	1	1.47943	Os01g0805300 protein; Thylakoid lumenal 20 kDaprotein-like; Uncharacterized protein; cDNA clone:006-208-C01, full insert sequence; cDNA clone:006-311-E12, fullinsert sequence; cDNA clone:J013042G03, full insertsequence [Source:UniProtKB/TrEMBL;Acc:Q5VQX1]	#		OS07G0686800	262.808	4.24264	521.373	122.889	6.94121	5.55557	2.11131e-06	0.000784824	5.67545	-	#
OS02G0588700	142.128	241.831	42.4264	0.175439	-2.51096	6.66237	0.0337189	1	1.47213	-	#		OS03G0230300	1391.47	40.3051	2742.63	68.0468	6.08846	8.37712	2.23052e-06	0.000807878	5.65159	-	#
OS11G0143300	484.25	808.223	160.278	0.198309	-2.33418	8.49152	0.034035	1	1.46807	Two-component response regulator ARR8, putative,expressed [Source:UniProtKB/TrEMBL;Acc:Q2RAP2]	#		OS09G0483150	179.723	2.12132	357.325	168.444	7.39613	4.78303	2.84201e-06	0.000991231	5.54637	transcript_id=OS09T0483150-00	#
OS05G0477600	75.1301	130.461	19.799	0.151762	-2.72012	5.66742	0.0342085	1	1.46587	Expansin-A4 [Source:UniProtKB/Swiss-Prot;Acc:Q0DHB7]	#		OS10G0415300	570.341	15.9099	1124.77	70.6963	6.14356	7.06363	3.46732e-06	0.00119457	5.46001	Glutathione reductase, chloroplast, putative,expressed; Os10g0415300 protein; cDNA clone:002-151-C06,full insert sequence[Source:UniProtKB/TrEMBL;Acc:Q7XEM9]	#
OS10G0533100	1654.75	2742.87	566.628	0.206582	-2.27521	10.2839	0.0346352	1	1.46048	-	#		OS08G0169100	138.18	1.06066	275.3	259.556	8.0199	4.09491	3.53833e-06	0.00120435	5.4512	transcript_id=OS08T0169100-01	#
OS02G0325600	15.3206	29.6985	0.942809	0.031746	-4.97728	2.40368	0.0349086	1	1.45707	Myb family transcription factor-like; Os02g0325600protein; cDNA clone:002-108-B01, full insert sequence;cDNA clone:J033066M05, full insert sequence[Source:UniProtKB/TrEMBL;Acc:Q6Z869]	#		OS05G0550800	773.457	23.3345	1523.58	65.2929	6.02885	7.55882	3.58928e-06	0.00120715	5.44499	Os05g0550800 protein[Source:UniProtKB/TrEMBL;Acc:Q0DG65]	#
OS05G0189900	558.909	930.199	187.619	0.201698	-2.30973	8.70653	0.0350962	1	1.45474	Os05g0189900 protein; Putative acid phosphatase;Unknow protein; cDNA clone:006-309-B02, full insertsequence [Source:UniProtKB/TrEMBL;Acc:Q60D99]	#		OS06G0649000	1272.91	44.5477	2501.27	56.1481	5.81117	8.38286	4.83208e-06	0.00160601	5.31587	Os06g0649000 protein[Source:UniProtKB/TrEMBL;Acc:Q0DAJ3]	#
OS07G0558400	10815	17853	3776.89	0.211555	-2.2409	13.0034	0.0358784	1	1.44517	Chlorophyll a/b-binding protein; Os07g0558400protein; cDNA clone:001-013-C12, full insert sequence;cDNA clone:001-013-F01, full insert sequence; cDNAclone:001-204-B02, full insert sequence; cDNA clone:006-309-F11, full insert sequence; cDNA clone:J013098H13, fullinsert sequence [Source:UniProtKB/TrEMBL;Acc:Q6Z411]	#		OS03G0838800	160.395	2.12132	318.669	150.222	7.23095	4.70044	4.90621e-06	0.00161169	5.30925	-	#
OS09G0455300	728.025	1208.09	247.959	0.205248	-2.28456	9.09624	0.0358965	1	1.44495	-	#		OS02G0332450	297.869	7.42462	588.313	79.2381	6.30812	6.04638	5.45599e-06	0.00175156	5.26313	transcript_id=OS02T0332450-00	#
OS02G0160900	97.9343	167.584	28.2843	0.168776	-2.56682	6.10534	0.0371053	1	1.43056	Os02g0160900 protein[Source:UniProtKB/TrEMBL;Acc:C7IZA3]	#		OS02G0616600	314.898	8.48528	621.311	73.2222	6.19421	6.18207	6.32147e-06	0.0020066	5.19918	cDNA clone:002-114-B06, full insert sequence[Source:UniProtKB/TrEMBL;Acc:B7EZJ6]	#
OS04G0685300	927.547	1532.65	322.441	0.210381	-2.24893	9.45735	0.0378503	1	1.42193	OSJNBa0088H09.15 protein; Os04g0685300 protein;cDNA clone:001-035-C10, full insert sequence; cDNAclone:J023054G10, full insert sequence[Source:UniProtKB/TrEMBL;Acc:Q7XPU1]	#		OS06G0146600	234.111	5.3033	462.919	87.2889	6.44773	5.63075	6.43186e-06	0.00201896	5.19166	Os06g0146600 protein; Putative uncharacterizedprotein P0036F10.20; cDNA clone:J033064J17, full insertsequence [Source:UniProtKB/TrEMBL;Acc:Q5VP47]	#
OS01G0952500	557.082	922.774	191.39	0.207407	-2.26946	8.7151	0.038134	1	1.41869	A-type response regulator; Os01g0952500 protein;Putative response regulator; TypeA response regulator 4;Uncharacterized protein; cDNA clone:J033061A20, fullinsert sequence [Source:UniProtKB/TrEMBL;Acc:Q942A1]	#		OS06G0133300	491.616	15.9099	967.322	60.8	5.926	6.95485	6.69439e-06	0.00207828	5.17429	-	#
OS04G0683700	4734.43	7791.61	1677.26	0.215265	-2.21582	11.8198	0.0381548	1	1.41845	OSJNBa0088H09.2 protein; Os04g0683700 protein[Source:UniProtKB/TrEMBL;Acc:Q7XPV4]	#		OS11G0210201	10681.7	443.356	20920	47.1855	5.56027	11.5725	6.80774e-06	0.0020905	5.167	Expressed protein; Os11g0210201 protein[Source:UniProtKB/TrEMBL;Acc:Q2R8Z8]	#
OS08G0560900	11725.9	19264.8	4187.01	0.217341	-2.20197	13.1327	0.0389336	1	1.40968	Chloroplast photosystem I reaction center subunitII-like protein; Os08g0560900 protein; Putativephotosystem I reaction center subunit II, chloroplast(Photosystem I 20 kDa subunit) (PSI-D); cDNA clone:001-039-D04, full insert sequence; cDNA clone:J013070L10, fullinsert sequence [Source:UniProtKB/TrEMBL;Acc:Q84PB4]	#		OS01G0954000	1238.67	47.7297	2429.62	50.9037	5.6697	8.41166	7.11112e-06	0.00216018	5.14806	Probable NADPH:quinone oxidoreductase 2[Source:UniProtKB/Swiss-Prot;Acc:Q941Y8]	#
OS07G0119300	817.415	1349.16	285.671	0.21174	-2.23963	9.27803	0.0389751	1	1.40921	Os07g0119300 protein; Putative cytoskeletalprotein-like protein; cDNA clone:J023048M12, full insertsequence [Source:UniProtKB/TrEMBL;Acc:Q7XIF1]	#		OS01G0597800	928.254	35.0018	1821.51	52.0404	5.70156	7.98014	7.43285e-06	0.00223389	5.12884	Glucosyltransferase IS5a salicylate-induced-like;Os01g0597800 protein; cDNA clone:001-113-H06, full insertsequence [Source:UniProtKB/TrEMBL;Acc:Q5ZAF2]	#
OS07G0593000	24.6898	45.6084	3.77124	0.0826873	-3.59619	3.71313	0.0393326	1	1.40525	-	#		OS01G0155000	116.967	1.06066	232.874	219.556	7.77844	3.97418	7.98607e-06	0.00236205	5.09767	-	#
OS12G0292400	45984.6	75469.2	16500.1	0.218634	-2.19341	15.1069	0.0394636	1	1.4038	Ribulose bisphosphate carboxylase small chain[Source:UniProtKB/TrEMBL;Acc:Q2QTJ1]	#		OS05G0474800	422.673	13.7886	831.558	60.3077	5.91427	6.74254	8.0265e-06	0.00236205	5.09547	Os05g0474800 protein; WRKY transcription factor 70[Source:UniProtKB/TrEMBL;Acc:Q65WW1]	#
OS12G0503000	106.184	180.312	32.0555	0.177778	-2.49185	6.24843	0.0404316	1	1.39328	Ureide permease 4, putative, expressed; cDNAclone:002-105-A09, full insert sequence[Source:UniProtKB/TrEMBL;Acc:Q2QQ87]	#		OS01G0307624	421.259	13.7886	828.729	60.1026	5.90935	6.74008	8.14724e-06	0.00237286	5.08899	transcript_id=OS01T0307624-01	#
OS06G0278000	533.512	880.348	186.676	0.212048	-2.23754	8.66316	0.0409119	1	1.38815	-	#		OS03G0760200	3921.56	168.645	7674.47	45.5066	5.50801	10.1518	8.51023e-06	0.00245329	5.07006	Os03g0760200 protein[Source:UniProtKB/TrEMBL;Acc:Q0DND2]	#
OS03G0186900	155.446	260.922	49.9689	0.191509	-2.38452	6.83522	0.0411334	1	1.38581	-	#		OS09G0454600	1829.05	76.3675	3581.73	46.9012	5.55155	9.03066	8.64349e-06	0.00246654	5.06331	Os09g0454600 protein[Source:UniProtKB/TrEMBL;Acc:Q0J198]	#
OS01G0215500	83.8511	143.189	24.513	0.171193	-2.5463	5.88863	0.0424042	1	1.37259	Putative esterase; cDNA clone:001-025-H05, fullinsert sequence; cDNA clone:J033092C19, full insertsequence [Source:UniProtKB/TrEMBL;Acc:Q5QNJ7]	#		OS02G0318100	386.787	12.7279	760.847	59.7778	5.90154	6.62069	9.1212e-06	0.00256815	5.03995	-	#
OS06G0320500	16479.6	26902.6	6056.61	0.225131	-2.15116	13.6399	0.0432276	1	1.36424	-	#		OS03G0154000	2274.29	97.5807	4451	45.6135	5.51139	9.36422	9.18139e-06	0.00256815	5.03709	FAD binding domain containing protein, expressed;Os03g0154000 protein; cDNA clone:J033118I15, full insertsequence [Source:UniProtKB/TrEMBL;Acc:Q10RL8]	#
OS07G0425000	78.1353	133.643	22.6274	0.169312	-2.56224	5.78112	0.0432891	1	1.36362	-	#		OS06G0690200	1066.38	43.4871	2089.26	48.0434	5.58627	8.23565	9.41914e-06	0.00260882	5.02599	Os06g0690200 protein[Source:UniProtKB/TrEMBL;Acc:Q0D9Z3]	#
OS06G0306300	229.515	380.777	78.2532	0.205509	-2.28273	7.43144	0.0439036	1	1.3575	Os06g0306300 protein[Source:UniProtKB/TrEMBL;Acc:Q0DCP0]	#		OS02G0539200	185.026	4.24264	365.81	86.2222	6.42999	5.29996	1.09061e-05	0.00296258	4.96233	Os02g0539200 protein; Putative immediate-earlyfungal elicitor protein[Source:UniProtKB/TrEMBL;Acc:Q6ER82]	#
OS01G0279100	1305.44	2131.93	478.947	0.224655	-2.15422	9.98083	0.0450341	1	1.34646	Magnesium-protoporphyrin IX monomethyl ester[oxidative] cyclase [Source:UniProtKB/TrEMBL;Acc:Q9SDJ2]	#		OS12G0448900	4117.42	189.858	8044.99	42.3737	5.4051	10.2713	1.12687e-05	0.00303194	4.94812	Alpha-dioxygenase, putative, expressed;Os12g0448900 protein[Source:UniProtKB/TrEMBL;Acc:Q2QRV3]	#
OS08G0465700	227.394	376.534	78.2532	0.207825	-2.26656	7.42336	0.0454012	1	1.34293	Os08g0465700 protein; Putative Cyt-P450monooxygenase [Source:UniProtKB/TrEMBL;Acc:Q6YSB4]	#		OS01G0816100	3662.87	170.766	7154.98	41.8992	5.38885	10.1103	1.19463e-05	0.00317621	4.92277	NAC domain-containing protein 68[Source:UniProtKB/Swiss-Prot;Acc:Q52QH4]	#
OS06G0255400	150.142	250.316	49.9689	0.199623	-2.32465	6.80528	0.0465846	1	1.33176	MutT/nudix-like; Os06g0255400 protein[Source:UniProtKB/TrEMBL;Acc:Q656M7]	#		OS05G0194500	874.632	37.1231	1712.14	46.1206	5.52734	7.97792	1.20298e-05	0.00317621	4.91974	Putative uncharacterized protein P0473H02.3; cDNA,clone: J075175B09, full insert sequence[Source:UniProtKB/TrEMBL;Acc:Q6L4N9]	#
OS11G0215100	58.3952	100.763	16.0278	0.159064	-2.65232	5.32866	0.0467696	1	1.33004	Dirigent-like protein, expressed; Os11g0215100protein; cDNA clone:002-132-D10, full insert sequence[Source:UniProtKB/TrEMBL;Acc:Q2R8V6]	#		OS09G0400400	458.264	18.0312	898.497	49.8301	5.63894	6.9919	1.41312e-05	0.00369648	4.84982	Probable cinnamyl alcohol dehydrogenase 8D[Source:UniProtKB/Swiss-Prot;Acc:Q6ERW5]	#
OS11G0226400	50.9117	101.823	0	0	#NAME?	#NUM!	7.52167e-05	0.0144554	4.12369	-	#		OS08G0485400	3370.72	164.402	6577.04	40.0057	5.32213	10.0222	1.45179e-05	0.00374143	4.8381	Os08g0485400 protein[Source:UniProtKB/TrEMBL;Acc:Q0J4W4]	#
OS11G0206000	28.6378	57.2756	0	0	#NAME?	#NUM!	0.00108377	0.110933	2.96506	-	#		OS01G0176000	582.597	24.3952	1140.8	46.7633	5.5473	7.38218	1.45679e-05	0.00374143	4.8366	Os01g0176000 protein; Putative UDP-glucose:flavonoid 7-O-glucosyltransferase; Uncharacterized protein[Source:UniProtKB/TrEMBL;Acc:Q9FU69]	#
													OS01G0158500	1962.04	94.3988	3829.69	40.5693	5.34232	9.23185	1.50238e-05	0.00382376	4.82322	Uncharacterized protein[Source:UniProtKB/TrEMBL;Acc:B9ESY9]	#
													OS01G0826400	3405.43	169.706	6641.15	39.1333	5.29033	10.0521	1.58326e-05	0.00399363	4.80045	Os01g0826400 protein; Uncharacterized protein; WRKYtranscription factor 24; WRKY24; cDNA clone:002-125-B01,full insert sequence[Source:UniProtKB/TrEMBL;Acc:Q6IEQ7]	#
													OS05G0442400	101.411	1.06066	201.761	190.222	7.57154	3.87073	1.6009e-05	0.00399976	4.79564	-	#
													OS01G0609900	2155.5	106.066	4204.93	39.6444	5.30905	9.38334	1.61401e-05	0.00399976	4.79209	Pleiotropic drug resistance protein 4[Source:UniProtKB/Swiss-Prot;Acc:Q8GU89]	#
													OS06G0486900	99.9967	1.06066	198.933	187.556	7.55117	3.86055	1.71403e-05	0.0042107	4.76598	Formate dehydrogenase 2, mitochondrial[Source:UniProtKB/Swiss-Prot;Acc:Q67U69]	#
													OS04G0447650	3521.98	180.312	6863.65	38.0654	5.25041	10.1196	1.76093e-05	0.00428862	4.75426	transcript_id=OS04T0447650-00	#
													OS01G0740700	268.288	9.54594	527.03	55.2099	5.78685	6.14831	1.87654e-05	0.00453112	4.72664	-	#
													OS01G0584900	487.197	21.2132	953.18	44.9333	5.48971	7.15175	1.92059e-05	0.00459818	4.71657	Os01g0584900 protein; Uncharacterized protein; WRKYtranscription factor 28-like; WRKY transcription factor77; WRKY5; cDNA clone:002-144-B05, full insert sequence[Source:UniProtKB/TrEMBL;Acc:Q94D50]	#
													OS04G0578000	523.141	23.3345	1022.95	43.8384	5.45412	7.27146	1.98257e-05	0.00470668	4.70277	OSJNBa0011J08.4 protein; Os04g0578000 protein; cDNAclone:002-105-C04, full insert sequence[Source:UniProtKB/TrEMBL;Acc:Q7XQ85]	#
													OS08G0508000	140.655	3.18198	278.129	87.4074	6.44968	4.89477	2.0498e-05	0.00482574	4.68829	Cyt-P450 monooxygenase; Os08g0508000 protein; cDNAclone:J033081G24, full insert sequence[Source:UniProtKB/TrEMBL;Acc:Q6Z3F0]	#
													OS11G0303800	294.333	11.6673	576.999	49.4545	5.62803	6.35841	2.33019e-05	0.00540219	4.63261	-	#
													OS01G0955100	5761.33	319.259	11203.4	35.0919	5.13307	10.8851	2.3329e-05	0.00540219	4.6321	Probable calcium-binding protein CML31[Source:UniProtKB/Swiss-Prot;Acc:Q8RYK0]	#
													OS02G0528900	404.524	18.0312	791.017	43.8693	5.45514	6.89999	2.44844e-05	0.00554068	4.61111	transcript_id=OS02T0528900-01	#
													OS07G0625600	114.669	2.12132	227.217	107.111	6.74296	4.45644	2.45154e-05	0.00554068	4.61056	Putative uncharacterized protein[Source:UniProtKB/TrEMBL;Acc:A3BMD4]	#
													OS04G0339400	211.602	7.42462	415.779	56	5.80735	5.79599	2.6045e-05	0.00577017	4.58428	Probable aldo-keto reductase 3[Source:UniProtKB/Swiss-Prot;Acc:Q7XQ45]	#
													OS08G0141400	1684.74	92.2774	3277.2	35.5147	5.15034	9.10308	2.61435e-05	0.00577017	4.58264	-	#
													OS01G0772500	322.735	13.7886	631.682	45.812	5.51765	6.54423	2.66845e-05	0.00584392	4.57374	Glycosyltransferase family 14 protein-like;Os01g0772500 protein; Uncharacterized protein[Source:UniProtKB/TrEMBL;Acc:Q8S1J1]	#
													OS01G0696600	171.414	5.3033	337.526	63.6444	5.99196	5.40287	2.72929e-05	0.00593116	4.56395	Os01g0696600 protein; Putative uncharacterizedprotein OJ1116_H09.11[Source:UniProtKB/TrEMBL;Acc:Q5N8L3]	#
													OS01G0832600	165.286	5.3033	325.269	61.3333	5.9386	5.37619	3.22997e-05	0.00696564	4.4908	Os01g0832600 protein; Putative anthocyanidinsynthase; Uncharacterized protein[Source:UniProtKB/TrEMBL;Acc:Q5QLC8]	#
													OS11G0135900	4468.68	267.286	8670.07	32.4374	5.01959	10.572	3.25582e-05	0.00696818	4.48734	-	#
													OS02G0153400	288.735	12.7279	564.743	44.3704	5.47152	6.40569	3.36632e-05	0.00715052	4.47284	Os02g0153400 protein; Putative Phytosulfokinereceptor [Source:UniProtKB/TrEMBL;Acc:Q67IT7]	#
													OS11G0587600	179.487	6.36396	352.611	55.4074	5.79201	5.56593	3.58878e-05	0.00756616	4.44505	PDR-like ABC transporter[Source:UniProtKB/TrEMBL;Acc:Q8GU84]	#
													OS09G0332700	7023.75	438.053	13609.4	31.0681	4.95736	11.2536	3.75509e-05	0.00785816	4.42538	Os09g0332700 protein[Source:UniProtKB/TrEMBL;Acc:C7J764]	#
													OS06G0252300	4917.81	307.591	9528.03	30.9762	4.95309	10.7414	3.88313e-05	0.00806635	4.41082	Putative uncharacterized protein[Source:UniProtKB/TrEMBL;Acc:A3BAB5]	#
													OS10G0527400	1717.97	105.005	3330.94	31.7217	4.9874	9.20802	4.04142e-05	0.00833388	4.39347	-	#
													OS10G0344000	422.673	22.2739	823.072	36.9524	5.2076	7.08108	4.25521e-05	0.00871115	4.37108	transcript_id=OS10T0344000-01	#
													OS03G0180900	3107.62	205.768	6009.46	29.205	4.86815	10.1189	5.10841e-05	0.0103826	4.29171	Os03g0180900 protein; Putative uncharacterizedprotein OSJNBa0050H14.23; Putative uncharacterized proteinOSJNBb0076N15.9; ZIM motif family protein, expressed; cDNAclone:J033051K03, full insert sequence[Source:UniProtKB/TrEMBL;Acc:Q8GRS2]	#
													OS02G0730000	717.537	43.4871	1391.59	32	5	7.94251	5.15303e-05	0.0103984	4.28794	-	#
													OS07G0561300	196.104	8.48528	383.723	45.2222	5.49896	5.83444	5.42941e-05	0.0108785	4.26525	-	#
													OS08G0168000	95.3416	2.12132	188.562	88.8889	6.47393	4.32193	5.8999e-05	0.0117379	4.22916	Sesquiterpene synthase[Source:UniProtKB/TrEMBL;Acc:C5H3I7]	#
													OS01G0266500	2934.49	203.647	5665.34	27.8194	4.79802	10.0689	6.22446e-05	0.012297	4.2059	Os01g0266500 protein; Putative MAWD bindingprotein; cDNA clone:J033024I08, full insert sequence[Source:UniProtKB/TrEMBL;Acc:Q9SDD7]	#
													OS08G0374701	172.475	7.42462	337.526	45.4603	5.50654	5.64559	6.60941e-05	0.0129668	4.17984	Receptor kinase-like[Source:UniProtKB/TrEMBL;Acc:Q6ZDH7]	#
													OS01G0934800	425.678	25.4558	825.901	32.4444	5.0199	7.17987	6.66023e-05	0.0129764	4.17651	Esterase PIR7B [Source:UniProtKB/Swiss-Prot;Acc:Q0JG99]	#
													OS01G0959750	3414.5	248.194	6580.81	26.5147	4.72872	10.3197	7.40355e-05	0.0143259	4.13056	Os01g0959750 protein[Source:UniProtKB/TrEMBL;Acc:C7IXD5]	#
													OS01G0944100	1035.44	72.1249	1998.76	27.7124	4.79246	8.56866	7.70287e-05	0.0146894	4.11335	Os01g0944100 protein; Putative uncharacterizedprotein P0614D08.13-1[Source:UniProtKB/TrEMBL;Acc:Q5JKI4]	#
													OS04G0677300	73.1266	1.06066	145.193	136.889	7.09686	3.63339	7.74741e-05	0.0146894	4.11084	OSJNBa0064G10.14 protein; Os04g0677300 protein[Source:UniProtKB/TrEMBL;Acc:Q7XKB7]	#
													OS02G0245800	105.771	3.18198	208.361	65.4815	6.03302	4.68643	7.82655e-05	0.0147405	4.10643	Potassium channel KAT1 [Source:UniProtKB/Swiss-Prot;Acc:Q6K3T2]	#
													OS01G0369700	9369.16	704.278	18034.1	25.6064	4.67843	11.7992	8.01446e-05	0.014971	4.09613	Os01g0369700 protein; Putative glutathionetransferase F4; cDNA clone:001-121-F03, full insertsequence; cDNA clone:002-188-H01, full insert sequence;cDNA clone:J033039A11, full insert sequence[Source:UniProtKB/TrEMBL;Acc:Q5ZC86]	#
													OS11G0490900	519.959	33.9411	1005.98	29.6389	4.88942	7.52967	8.05493e-05	0.014971	4.09394	-	#
													OS03G0794200	512.417	33.9411	990.892	29.1944	4.86762	7.51877	8.57636e-05	0.0157509	4.0667	Acetyltransferase, GNAT family protein, expressed;Os03g0794200 protein; Putative acetyltransferase[Source:UniProtKB/TrEMBL;Acc:Q852L7]	#
													OS06G0579100	871.273	61.5183	1681.03	27.3257	4.77218	8.32904	8.58679e-05	0.0157509	4.06617	Os06g0579100 protein[Source:UniProtKB/TrEMBL;Acc:C7J3I2]	#
													OS09G0120033	162.576	7.42462	317.727	42.7937	5.41932	5.60198	8.64179e-05	0.0157509	4.0634	Os09g0120033 protein[Source:UniProtKB/TrEMBL;Acc:C7J789]	#
													OS04G0449500	983.527	71.0642	1895.99	26.6799	4.73768	8.51989	9.03167e-05	0.0161902	4.04423	OSJNBa0064H22.21 protein; Os04g0449500 protein;cDNA clone:J023082L12, full insert sequence[Source:UniProtKB/TrEMBL;Acc:Q7XTC6]	#
													OS09G0399800	70.7696	1.06066	140.479	132.444	7.04924	3.60958	9.05471e-05	0.0161902	4.04313	-	#
													OS07G0526600	131.816	5.3033	258.33	48.7111	5.60618	5.20998	9.15983e-05	0.0162751	4.03811	-	#
													OS05G0142600	86.3849	2.12132	170.648	80.4444	6.32992	4.24992	9.39714e-05	0.0165924	4.027	Putative uncharacterized protein[Source:UniProtKB/TrEMBL;Acc:B9FH57]	#
													OS12G0472300	116.201	4.24264	228.16	53.7778	5.74894	4.95943	9.52591e-05	0.0167012	4.02109	transcript_id=OS12T0472300-00	#
													OS08G0457400	1037.09	76.3675	1997.81	26.1605	4.70932	8.60955	9.57699e-05	0.0167012	4.01877	Os08g0457400 protein; Putative Avr9/Cf-9 rapidlyelicited protein; cDNA clone:002-119-E08, full insertsequence [Source:UniProtKB/TrEMBL;Acc:Q6Z0P8]	#
													OS10G0345100	1353.87	101.823	2605.92	25.5926	4.67765	9.00875	9.73577e-05	0.0168739	4.01163	Os10g0345100 protein[Source:UniProtKB/TrEMBL;Acc:Q0IYA7]	#
													OS03G0650900	157.862	7.42462	308.299	41.5238	5.37587	5.58025	9.87321e-05	0.0170078	4.00554	Probable E3 ubiquitin-protein ligase BAH1-like 1[Source:UniProtKB/Swiss-Prot;Acc:Q7XZZ3]	#
													OS09G0483300	82.6136	2.12132	163.106	76.8889	6.2647	4.21731	0.000115866	0.0196026	3.93604	Os09g0483300 protein[Source:UniProtKB/TrEMBL;Acc:Q0J0U3]	#
													OS02G0240100	125.217	5.3033	245.13	46.2222	5.53051	5.17215	0.000115877	0.0196026	3.936	Class III peroxidase 30; Os02g0240100 protein;Putative bacterial-induced peroxidase; cDNA clone:002-137-C10, full insert sequence[Source:UniProtKB/TrEMBL;Acc:Q6ER51]	#
													OS05G0576600	397.512	27.5772	767.447	27.8291	4.79852	7.18466	0.0001195	0.0200952	3.92263	Os05g0576600 protein; Putative uncharacterizedprotein OJ1126_B10.3; cDNA clone:002-132-F10, full insertsequence [Source:UniProtKB/TrEMBL;Acc:Q6L5F9]	#
													OS03G0218400	3661.1	300.167	7022.04	23.3938	4.54805	10.5036	0.000120254	0.0201023	3.9199	Os03g0218400 protein; Sugar carrier protein C,putative, expressed; cDNA clone:J023009G17, full insertsequence; cDNA clone:J023140P21, full insert sequence[Source:UniProtKB/TrEMBL;Acc:Q10PW9]	#
													OS11G0495400	95.4005	3.18198	187.619	58.963	5.88174	4.61079	0.00012649	0.0210204	3.89794	PHF5-like protein[Source:UniProtKB/TrEMBL;Acc:Q2R3Z0]	#
													OS01G0173900	6457.06	547.301	12366.8	22.596	4.498	11.3452	0.000133178	0.0220024	3.87557	Os01g0173900 protein[Source:UniProtKB/TrEMBL;Acc:Q0JQA5]	#
													OS09G0517200	273.474	18.0312	528.916	29.3333	4.87447	6.60966	0.000136419	0.0224068	3.86513	Putative resistance protein[Source:UniProtKB/TrEMBL;Acc:Q69MT5]	#
													OS01G0841700	1538.66	127.279	2950.05	23.1778	4.53467	9.25919	0.000138713	0.022652	3.85788	-	#
													OS09G0255400	489.495	37.1231	941.866	25.3714	4.66513	7.54681	0.000145487	0.0236216	3.83718	Putative indole-3-glycerol phosphate synthase; cDNAclone:001-026-D08, full insert sequence[Source:UniProtKB/TrEMBL;Acc:Q6K306]	#
													OS07G0192000	2220.96	189.858	4252.07	22.396	4.48517	9.81136	0.000149752	0.0241751	3.82463	AAA-type ATPase-like; Os07g0192000 protein; cDNAclone:J013027N01, full insert sequence[Source:UniProtKB/TrEMBL;Acc:Q69S65]	#
													OS03G0373500	143.719	7.42462	280.014	37.7143	5.23704	5.51084	0.000150808	0.0242072	3.82158	transcript_id=OS03T0373500-01	#
													OS10G0400100	4306.4	375.474	8237.32	21.9385	4.45539	10.7803	0.000152767	0.0243832	3.81597	-	#
													OS03G0820300	191.567	11.6673	371.467	31.8384	4.9927	6.04074	0.000158159	0.025102	3.80091	-	#
													OS06G0249350	90.6864	3.18198	178.191	56	5.80735	4.5736	0.000159893	0.0252354	3.79617	-	#
													OS07G0190000	828.788	68.9429	1588.63	23.0427	4.52624	8.37045	0.000165099	0.0259124	3.78225	Probable 1-deoxy-D-xylulose-5-phosphate synthase 2,chloroplastic [Source:UniProtKB/Swiss-Prot;Acc:Q6YU51]	#
													OS07G0296000	89.7436	3.18198	176.305	55.4074	5.79201	4.56593	0.000167789	0.026045	3.77524	transcript_id=OS07T0296000-02	#
													OS01G0615100	127.633	6.36396	248.902	39.1111	5.28951	5.31468	0.000169802	0.0262136	3.77006	Os01g0615100 protein; Protease inhibitor-like;Subitilisin-chymotrypsin inhibitor; Uncharacterizedprotein; cDNA clone:001-103-H12, full insert sequence[Source:UniProtKB/TrEMBL;Acc:Q5ZDX2]	#
													OS09G0447900	61.8129	1.06066	122.565	115.556	6.85244	3.51118	0.000171437	0.0263222	3.76589	-	#
													OS07G0673900	876.695	74.2462	1679.14	22.6159	4.49926	8.46388	0.000173935	0.0264934	3.75961	cDNA clone:J023024E09, full insert sequence[Source:UniProtKB/TrEMBL;Acc:A3BNC1]	#
													OS11G0552000	453.668	37.1231	870.213	23.4413	4.55098	7.48973	0.000201116	0.0303836	3.69655	Nicotianamine aminotransferase homolog;Os11g0552000 protein[Source:UniProtKB/TrEMBL;Acc:Q0IS70]	#
													OS02G0811800	59.4559	1.06066	117.851	111.111	6.79586	3.48289	0.000205554	0.0308889	3.68707	-	#
													OS09G0511600	15300.1	1489.17	29111.1	19.5486	4.28899	12.6848	0.000229206	0.0342608	3.63977	-	#
													OS02G0327500	522.022	45.6084	998.435	21.8915	4.4523	7.73738	0.000238856	0.0355154	3.62186	Os02g0327500 protein; Putative uncharacterizedprotein OSJNBb0042G06.17; Putative uncharacterized proteinP0622F08.2; cDNA clone:J023026H02, full insert sequence[Source:UniProtKB/TrEMBL;Acc:Q6YWE7]	#
													OS06G0662550	272.708	21.2132	524.202	24.7111	4.62709	6.72043	0.000240545	0.0355793	3.6188	Os07g0267200 protein[Source:UniProtKB/TrEMBL;Acc:C7J4J9]	#
													OS07G0637300	4559.72	446.538	8672.9	19.4225	4.27966	10.9425	0.000244442	0.0359673	3.61182	-	#
													OS08G0509100	432.455	37.1231	827.786	22.2984	4.47887	7.45368	0.000246509	0.0360835	3.60817	Probable lipoxygenase 8, chloroplastic[Source:UniProtKB/Swiss-Prot;Acc:Q84YK8]	#
													OS10G0506200	203.057	14.8492	391.266	26.3492	4.71969	6.25216	0.000262919	0.0382872	3.58018	Os10g0506200 protein[Source:UniProtKB/TrEMBL;Acc:B9G6I9]	#
													OS01G0162300	158.51	10.6066	306.413	28.8889	4.85244	5.83311	0.000272987	0.0395494	3.56386	Os01g0162300 protein[Source:UniProtKB/TrEMBL;Acc:Q0JQG8]	#
													OS06G0689600	113.491	6.36396	220.617	34.6667	5.11548	5.22766	0.00028797	0.0415073	3.54065	Os06g0689600 protein[Source:UniProtKB/TrEMBL;Acc:Q0D9Z5]	#
													OS03G0154100	1896.7	190.919	3602.47	18.8691	4.23796	9.69579	0.000294768	0.0422716	3.53052	FAD binding domain containing protein, expressed;Os03g0154100 protein[Source:UniProtKB/TrEMBL;Acc:Q10RL6]	#
													OS01G0694100	484.25	44.5477	923.953	20.7407	4.3744	7.66448	0.000300342	0.0428533	3.52238	Uncharacterized protein[Source:UniProtKB/TrEMBL;Acc:B9EYY3]	#
													OS02G0173200	1640.78	166.524	3115.04	18.7063	4.22545	9.49231	0.000310735	0.0441134	3.50761	-	#
													OS04G0150300	296.985	25.4558	568.514	22.3333	4.48113	6.91049	0.000314252	0.0443897	3.50272	-	#
													OS07G0170016	77.9585	3.18198	152.735	48	5.58496	4.46241	0.000319603	0.0449209	3.49539	transcript_id=OS07T0170016-01	#
													OS08G0384500	3653.92	382.898	6924.93	18.0856	4.17677	10.6692	0.000326139	0.0456127	3.4866	Os08g0384500 protein[Source:UniProtKB/TrEMBL;Acc:Q0J5Z9]	#
													OS01G0605100	1036.32	105.005	1967.64	18.7385	4.22793	8.82829	0.000335882	0.0467438	3.47381	BCS1 protein-like; Os01g0605100 protein[Source:UniProtKB/TrEMBL;Acc:Q5ZDA1]	#
													OS10G0468500	419.373	39.2444	799.502	20.3724	4.34854	7.46869	0.000344519	0.0477108	3.46279	-	#
													OS01G0795600	427.446	40.3051	814.587	20.2105	4.33703	7.50141	0.000350702	0.0482931	3.45506	-	#
													OS12G0442800	926.369	94.3988	1758.34	18.6267	4.2193	8.67035	0.000352736	0.0482931	3.45255	Os12g0442800 protein; Sulfite oxidase, putative,expressed [Source:UniProtKB/TrEMBL;Acc:Q2QS20]	#
													OS10G0481300	52.8562	1.06066	104.652	98.6667	6.62449	3.39721	0.000353852	0.0482931	3.45118	Glutathione S-transferase, N-terminal domaincontaining protein, expressed[Source:UniProtKB/TrEMBL;Acc:Q7XDA6]	#
													OS04G0450100	4757.94	518.663	8997.23	17.347	4.11661	11.077	0.000377066	0.0512138	3.42358	-	#
													OS12G0518200	196.517	15.9099	377.124	23.7037	4.56704	6.27537	0.000378878	0.0512138	3.4215	transcript_id=OS12T0518200-01	#
													OS03G0820400	977.28	102.884	1851.68	17.9977	4.16974	8.76975	0.00039554	0.0530902	3.40281	-	#
													OS08G0105700	63.2861	2.12132	124.451	58.6667	5.87447	4.0222	0.000396518	0.0530902	3.40174	Putative P450; cDNA clone:001-018-D09, full insertsequence [Source:UniProtKB/TrEMBL;Acc:Q6ZD84]	#
													OS02G0205500	4873.2	539.876	9206.53	17.053	4.09196	11.1225	0.000402145	0.053338	3.39562	3-ketoacyl-CoA synthase[Source:UniProtKB/TrEMBL;Acc:Q6Z6C7]	#
													OS02G0738100	114.964	7.42462	222.503	29.9683	4.90536	5.345	0.000408675	0.0539508	3.38862	-	#
													OS01G0793800	211.248	18.0312	404.465	22.4314	4.48745	6.41615	0.000417851	0.0548208	3.37898	Os01g0793800 protein; Putative uncharacterizedprotein P0684C02.8; Uncharacterized protein; cDNAclone:002-175-G02, full insert sequence[Source:UniProtKB/TrEMBL;Acc:Q8S1L0]	#
													OS02G0719600	4421.42	494.268	8348.57	16.8908	4.07817	10.9882	0.000419146	0.0548208	3.37763	-	#
													OS12G0138900	1646.62	186.676	3106.56	16.6414	4.05671	9.57275	0.000482951	0.0620176	3.3161	2-isopropylmalate synthase B, putative, expressed;Os12g0138900 protein[Source:UniProtKB/TrEMBL;Acc:Q2QXY9]	#
													OS08G0517700	554.843	59.397	1050.29	17.6825	4.14425	7.96444	0.000500775	0.0640154	3.30036	Os08g0517700 protein; Oxysterol-binding protein-like; cDNA clone:J023078B20, full insert sequence[Source:UniProtKB/TrEMBL;Acc:Q7EZA3]	#
													OS09G0341600	278.718	27.5772	529.859	19.2137	4.26406	6.91743	0.000545232	0.0688565	3.26342	Os09g0341600 protein; Putative uncharacterizedprotein OJ1116_F08.11; Putative uncharacterized proteinP0448B03.22 [Source:UniProtKB/TrEMBL;Acc:Q6EQB2]	#
													OS04G0584750	144.427	11.6673	277.186	23.7576	4.57032	5.82955	0.000545958	0.0688565	3.26284	transcript_id=OS04T0584750-00	#
													OS08G0387050	107.421	7.42462	207.418	27.9365	4.80408	5.29436	0.000551195	0.069208	3.25869	Os08g0387050 protein[Source:UniProtKB/TrEMBL;Acc:C7J696]	#
													OS02G0300700	3209.85	382.898	6036.81	15.7661	3.97875	10.5702	0.000555274	0.0694117	3.25549	-	#
													OS08G0360300	441.529	47.7297	835.329	17.5012	4.12938	7.64151	0.000572356	0.0712318	3.24233	-	#
													OS03G0829200	141.598	11.6673	271.529	23.2727	4.54057	5.81468	0.000594835	0.0737047	3.2256	Hydrolase, alpha/beta fold family protein,expressed; Os03g0829200 protein; Putative hydrolase; cDNAclone:002-140-A05, full insert sequence[Source:UniProtKB/TrEMBL;Acc:Q850X4]	#
													OS02G0736700	123.567	9.54594	237.588	24.8889	4.63743	5.5736	0.000597592	0.073723	3.2236	transcript_id=OS02T0736700-00	#
													OS01G0699600	806.102	93.3381	1518.87	16.2727	4.02438	8.55659	0.000600841	0.0737808	3.22124	Os01g0699600 protein[Source:UniProtKB/TrEMBL;Acc:Q0JK34]	#
													OS02G0154000	211.366	20.1525	402.579	19.9766	4.32024	6.49301	0.000603284	0.0737808	3.21948	Os02g0154000 protein; Putative Phytosulfokinereceptor [Source:UniProtKB/TrEMBL;Acc:Q67IT1]	#
													OS05G0574600	408.354	44.5477	772.161	17.3333	4.11548	7.53502	0.000614668	0.0748491	3.21136	3-ketoacyl-CoA synthase[Source:UniProtKB/TrEMBL;Acc:Q6F365]	#
													OS09G0341500	339.058	36.0624	642.053	17.8039	4.15412	7.24949	0.000619846	0.0751557	3.20772	-	#
													OS01G0132000	3772.12	465.63	7078.61	15.2022	3.92621	10.8261	0.000631094	0.0761925	3.19991	Os01g0132000 protein; Putative wound-inducedprotease inhibitor; Uncharacterized protein; cDNAclone:001-024-F05, full insert sequence[Source:UniProtKB/TrEMBL;Acc:Q9LGB2]	#
													OS04G0600200	1325.06	160.16	2489.96	15.5467	3.95854	9.30264	0.000642612	0.0772529	3.19205	Ubiquinol oxidase[Source:UniProtKB/TrEMBL;Acc:O82807]	#
													OS02G0624300	173.418	15.9099	330.926	20.8	4.37851	6.18111	0.000649225	0.0775803	3.1876	Os02g0624300 protein; Putative myb protein; cDNAclone:001-110-C03, full insert sequence[Source:UniProtKB/TrEMBL;Acc:Q6K1S6]	#
													OS03G0712800	56.6864	2.12132	111.251	52.4444	5.71272	3.94132	0.000650828	0.0775803	3.18653	-	#
													OS01G0159300	3067.49	382.898	5752.08	15.0225	3.90905	10.5353	0.000668516	0.0792345	3.17489	Os01g0159300 protein; Zinc finger protein; cDNAclone:J033058G15, full insert sequence[Source:UniProtKB/TrEMBL;Acc:Q0JQI1]	#
													OS05G0545400	324.385	35.0018	613.769	17.5354	4.13219	7.19545	0.000670314	0.0792345	3.17372	Os05g0545400 protein[Source:UniProtKB/TrEMBL;Acc:Q0DG97]	#
													OS05G0197300	221.855	22.2739	421.436	18.9206	4.24189	6.59822	0.000687269	0.0800908	3.16287	-	#
													OS03G0326200	65.702	3.18198	128.222	40.2963	5.33258	4.33621	0.000688898	0.0800908	3.16185	Os03g0326200 protein; Phospholipid-transportingATPase 1, putative, expressed[Source:UniProtKB/TrEMBL;Acc:Q10M22]	#
													OS04G0516800	45.3138	1.06066	89.5669	84.4444	6.39993	3.28493	0.000708802	0.0820671	3.14948	Os04g0516800 protein[Source:UniProtKB/TrEMBL;Acc:C7J0V6]	#
													OS09G0517100	822.954	99.7021	1546.21	15.5083	3.95497	8.61703	0.000712378	0.0821445	3.14729	Os09g0517100 protein[Source:UniProtKB/TrEMBL;Acc:Q0J0C3]	#
													OS01G0698800	44.8424	1.06066	88.624	83.5556	6.38466	3.27729	0.000742495	0.084924	3.12931	Os01g0698800 protein[Source:UniProtKB/TrEMBL;Acc:Q0JK39]	#
													OS02G0227200	7361.69	954.594	13768.8	14.4237	3.85037	11.8239	0.000749659	0.0853811	3.12514	-	#
													OS05G0438500	241.831	25.4558	458.205	18	4.16993	6.75489	0.000752536	0.0853811	3.12347	Os05g0438500 protein; Putative soluble inorganicpyrophosphatase; cDNA clone:006-211-B08, full insertsequence [Source:UniProtKB/TrEMBL;Acc:Q75HX3]	#
													OS04G0556500	1119.35	140.007	2098.69	14.9899	3.90592	9.08232	0.000756413	0.0854777	3.12124	-	#
													OS02G0526400	17707.3	2315.42	33099.2	14.2951	3.83745	13.0958	0.000763128	0.0855521	3.1174	Chaperone protein ClpD1, chloroplastic[Source:UniProtKB/Swiss-Prot;Acc:Q6H795]	#
													OS12G0547600	3934.93	511.238	7358.62	14.3937	3.84737	10.9215	0.000773864	0.0864127	3.11134	Calmodulin-binding protein, putative, expressed[Source:UniProtKB/TrEMBL;Acc:Q2QP06]	#
													OS01G0162400	81.8476	5.3033	158.392	29.8667	4.90046	4.85712	0.000781285	0.0868428	3.10719	Os01g0162400 protein; Putative uncharacterizedprotein B1189A09.21; cDNA clone:002-143-F07, full insertsequence [Source:UniProtKB/TrEMBL;Acc:Q5VR28]	#
													OS09G0417800	190.565	19.0919	362.039	18.963	4.24511	6.37744	0.000783863	0.0868428	3.10576	Os09g0417800 protein; Putative WIZZ; cDNAclone:J013121C08, full insert sequence[Source:UniProtKB/TrEMBL;Acc:Q6EPZ0]	#
													OS04G0618700	237.588	25.4558	449.72	17.6667	4.14296	6.7414	0.000810866	0.0894835	3.09105	-	#
													OS09G0572000	53.858	2.12132	105.595	49.7778	5.63743	3.90368	0.000816797	0.0897872	3.08789	-	#
													OS05G0279400	4732.08	630.032	8834.12	14.0217	3.80959	11.2041	0.000846705	0.0927142	3.07227	Os05g0279400 protein; cDNA clone:J033101B01, fullinsert sequence [Source:UniProtKB/TrEMBL;Acc:Q0DJH5]	#
													OS01G0631800	130.284	11.6673	248.902	21.3333	4.41504	5.75191	0.000851898	0.0929226	3.06961	Os01g0631800 protein; Putative uncharacterizedprotein B1158C05.14; Uncharacterized protein; cDNAclone:J023019C22, full insert sequence[Source:UniProtKB/TrEMBL;Acc:Q8RZJ7]	#
													OS08G0307601	113.667	9.54594	217.789	22.8148	4.5119	5.51084	0.000858294	0.0932602	3.06636	-	#
													OS02G0605900	429.508	51.9723	807.045	15.5283	3.95683	7.67809	0.000880695	0.0946027	3.05517	Chitinase 6 [Source:UniProtKB/Swiss-Prot;Acc:Q6K8R2]	#
													OS01G0839100	42.9567	1.06066	84.8528	80	6.32193	3.24593	0.000897586	0.096052	3.04692	C2H2 zinc finger protein; cDNA clone:002-140-F08,full insert sequence[Source:UniProtKB/TrEMBL;Acc:Q5NA09]	#
													OS04G0209200	207.241	22.2739	392.209	17.6085	4.1382	6.54638	0.000916885	0.0973794	3.03769	-	#
													OS03G0776900	964.435	126.219	1802.65	14.282	3.83612	8.89784	0.0009287	0.0982648	3.03212	DNAJ protein, putative, expressed; Os03g0776900protein [Source:UniProtKB/TrEMBL;Acc:Q10DG4]	#
													OS01G0699400	190.153	20.1525	360.153	17.8713	4.15958	6.41268	0.000945178	0.0996351	3.02449	Os01g0699400 protein[Source:UniProtKB/TrEMBL;Acc:Q0JK36]	#
													OS02G0209300	1149.76	152.735	2146.78	14.0556	3.81307	9.16142	0.000953627	0.0999798	3.02062	Putative uncharacterized protein[Source:UniProtKB/TrEMBL;Acc:A3A4F2]	#
													OS08G0137900	51.9723	2.12132	101.823	48	5.58496	3.87744	0.000955525	0.0999798	3.01976	Os08g0137900 protein; Putative blue copper bindingprotein [Source:UniProtKB/TrEMBL;Acc:Q6ZJW2]	#
													OS10G0456100	878.521	115.612	1641.43	14.1978	3.82759	8.76694	0.000967347	0.100843	3.01442	NAD dependent epimerase/dehydratase family protein,expressed; Os10g0456100 protein[Source:UniProtKB/TrEMBL;Acc:Q7XDQ8]	#
													OS10G0344500	379.716	46.669	712.764	15.2727	3.93289	7.51084	0.000987214	0.102536	3.00559	MATE efflux family protein, expressed; cDNAclone:001-128-E01, full insert sequence[Source:UniProtKB/TrEMBL;Acc:Q339M2]	#
													OS10G0491400	340.295	41.3657	639.225	15.453	3.94981	7.34527	0.0010026	0.103753	2.99887	-	#
													OS03G0860100	76.6622	5.3033	148.021	27.9111	4.80277	4.80827	0.00103934	0.107162	2.98324	AP2 domain containing protein, expressed;Os03g0860100 protein; cDNA clone:006-211-G07, full insertsequence [Source:UniProtKB/TrEMBL;Acc:Q10A97]	#
													OS05G0522600	1408.03	194.101	2621.95	13.5082	3.75576	9.47854	0.00107045	0.109968	2.97043	Putative uncharacterized protein OJ1087_C03.13;Putative uncharacterized protein OSJNBa0075A10.6[Source:UniProtKB/TrEMBL;Acc:Q5W675]	#
													OS03G0561400	145.546	14.8492	276.243	18.6032	4.21748	6.00106	0.00110309	0.112503	2.95739	Os03g0561415 protein[Source:UniProtKB/TrEMBL;Acc:C7J095]	#
													OS06G0192800	145.075	14.8492	275.3	18.5397	4.21254	5.99859	0.00111837	0.113651	2.95142	-	#
													OS11G0236932	50.0867	2.12132	98.0521	46.2222	5.53051	3.85022	0.001123	0.113713	2.94962	-	#
													OS07G0625500	40.5997	1.06066	80.1388	75.5556	6.23947	3.2047	0.00114843	0.11546	2.9399	Os07g0625500 protein; Putative Skp1(S-phase kinase-associated protein1); cDNA clone:002-113-F08, full insertsequence [Source:UniProtKB/TrEMBL;Acc:Q8LI46]	#
													OS10G0329400	49.6153	2.12132	97.1093	45.7778	5.51658	3.84325	0.00117014	0.117226	2.93176	transcript_id=OS10T0329400-00	#
													OS01G0548600	89.9793	7.42462	172.534	23.2381	4.53842	5.16153	0.00119044	0.118838	2.92429	Os01g0548600 protein; Protein kinase-like protein[Source:UniProtKB/TrEMBL;Acc:Q5JJR2]	#
													OS01G0383700	8998.99	1321.58	16676.4	12.6185	3.65747	12.1968	0.00123292	0.122645	2.90907	Os01g0383700 protein[Source:UniProtKB/TrEMBL;Acc:C7IWT8]	#
													OS11G0522000	1102.38	156.978	2047.78	13.045	3.70543	9.14713	0.00126048	0.124947	2.89946	Fructose-2,6-bisphosphatase, putative; cDNA, clone:J100043H06, full insert sequence[Source:UniProtKB/TrEMBL;Acc:Q2R3H9]	#
													OS01G0699500	650.833	90.1561	1211.51	13.4379	3.74824	8.36847	0.00126769	0.125165	2.89699	Os01g0699500 protein[Source:UniProtKB/TrEMBL;Acc:Q0JK35]	#
													OS06G0207000	1107.15	158.038	2056.27	13.0112	3.70168	9.15497	0.00127154	0.125165	2.89567	Os06g0207000 protein; Pantothenate kinase 1-like;cDNA clone:J013095O17, full insert sequence[Source:UniProtKB/TrEMBL;Acc:Q69TF4]	#
													OS07G0111900	110.427	10.6066	210.246	19.8222	4.30905	5.56141	0.00130941	0.128444	2.88293	Os07g0111900 protein; Putative dimethylanilinemonooxygenase [Source:UniProtKB/TrEMBL;Acc:Q8GRN5]	#
													OS02G0155400	48.2011	2.12132	94.2809	44.4444	5.47393	3.82193	0.00132628	0.129649	2.87737	Os02g0155400 protein; Putative Phytosulfokinereceptor [Source:UniProtKB/TrEMBL;Acc:Q67TW5]	#
													OS11G0142500	1754.74	257.74	3251.75	12.6164	3.65722	9.83839	0.00134042	0.13058	2.87276	2-isopropylmalate synthase B, putative, expressed[Source:UniProtKB/TrEMBL;Acc:Q2RAP8]	#
													OS10G0365200	829.201	118.794	1539.61	12.9603	3.69603	8.74033	0.00136083	0.132112	2.8662	Glutathione S-transferase, N-terminal domaincontaining protein, expressed; Os10g0365300 protein;Putative glutathione S-transferase[Source:UniProtKB/TrEMBL;Acc:Q8W2T8]	#
													OS04G0121800	1191.95	173.948	2209.94	12.7046	3.66728	9.27615	0.00137072	0.1326	2.86305	Putative uncharacterized protein[Source:UniProtKB/TrEMBL;Acc:B9FD46]	#
													OS01G0363900	2855.89	426.385	5285.39	12.3958	3.63178	10.5519	0.00137523	0.1326	2.86162	Os01g0363900 protein; Putative HASTY; cDNAclone:J013151I23, full insert sequence[Source:UniProtKB/TrEMBL;Acc:Q5ZDB2]	#
													OS07G0620700	47.7297	2.12132	93.3381	44	5.45943	3.81468	0.0013837	0.132962	2.85896	-	#
													OS08G0480050	63.8753	4.24264	123.508	29.1111	4.8635	4.51671	0.00139369	0.133469	2.85583	transcript_id=OS08T0480050-00	#
													OS04G0395800	270.645	35.0018	506.288	14.4646	3.85446	7.05659	0.00142652	0.136145	2.84572	-	#
													OS07G0522500	922.951	134.704	1711.2	12.7034	3.66714	8.90722	0.00143128	0.136145	2.84427	-	#
													OS05G0530400	1045.63	153.796	1937.47	12.5977	3.65509	9.09242	0.00144272	0.136773	2.84082	-	#
													OS12G0471100	365.28	49.851	680.708	13.6548	3.77134	7.52522	0.00147485	0.139351	2.83125	Cell Division Protein AAA ATPase family, putative,expressed; Os12g0471100 protein[Source:UniProtKB/TrEMBL;Acc:Q2QR70]	#
													OS10G0391400	99.9967	9.54594	190.447	19.9506	4.31836	5.41407	0.00148532	0.139873	2.82818	-	#
													OS01G0934400	570.223	81.6708	1058.77	12.9639	3.69643	8.19996	0.00149459	0.140278	2.82548	Os01g0934400 protein[Source:UniProtKB/TrEMBL;Acc:Q0JGA3]	#
													OS02G0774200	479.89	67.8823	891.897	13.1389	3.71577	7.94285	0.00150832	0.140984	2.82151	Os02g0774200 protein; Putative uncharacterizedprotein OJ1448_G06.9; Putative uncharacterized proteinOJ1611_C08.37; cDNA clone:002-103-G09, full insertsequence; cDNA clone:J013084M15, full insert sequence[Source:UniProtKB/TrEMBL;Acc:Q6Z7L2]	#
													OS09G0364400	54.8597	3.18198	106.537	33.4815	5.06529	4.20257	0.00151344	0.140984	2.82004	Os09g0364400 protein; Putative uncharacterizedprotein OJ1001_G09.26; Putative uncharacterized proteinP0441A12.5 [Source:UniProtKB/TrEMBL;Acc:Q69NK2]	#
													OS02G0807000	335.345	45.6084	625.082	13.7054	3.77668	7.39956	0.00151708	0.140984	2.81899	-	#
													OS11G0168500	46.3155	2.12132	90.5097	42.6667	5.41504	3.79248	0.00157444	0.145834	2.80287	transcript_id=OS11T0168500-00	#
													OS03G0781300	473.29	67.8823	878.698	12.9444	3.69426	7.93209	0.00159622	0.146889	2.79691	-	#
													OS05G0257100	833.325	125.158	1541.49	12.3164	3.62251	8.77886	0.00163134	0.149633	2.78745	cDNA clone:J013099L16, full insert sequence[Source:UniProtKB/TrEMBL;Acc:B7EDI5]	#
													OS03G0129100	3572.48	563.211	6581.75	11.6861	3.54672	10.9109	0.00168751	0.153652	2.77275	MLO-like protein[Source:UniProtKB/TrEMBL;Acc:Q9SNK5]	#
													OS07G0597200	706.4	106.066	1306.73	12.32	3.62293	8.54028	0.00168973	0.153652	2.77218	Os07g0597200 protein[Source:UniProtKB/TrEMBL;Acc:Q0D4Y3]	#
													OS12G0138050	172.298	21.2132	323.384	15.2444	3.93021	6.372	0.00169147	0.153652	2.77174	EF hand family protein, expressed[Source:UniProtKB/TrEMBL;Acc:Q2QXZ7]	#
													OS01G0628000	36.8285	1.06066	72.5963	68.4444	6.09686	3.13339	0.00174417	0.156328	2.75841	Os01g0628000 protein[Source:UniProtKB/TrEMBL;Acc:Q0JL28]	#
													OS06G0289200	36.8285	1.06066	72.5963	68.4444	6.09686	3.13339	0.00174417	0.156328	2.75841	Os06g0289200 protein; Putative UTP-glucoseglucosyltransferase [Source:UniProtKB/TrEMBL;Acc:Q5VMG8]	#
													OS12G0168100	36.8285	1.06066	72.5963	68.4444	6.09686	3.13339	0.00174417	0.156328	2.75841	Os12g0168100 protein[Source:UniProtKB/TrEMBL;Acc:Q0IPU4]	#
													OS05G0211100	60.5755	4.24264	116.908	27.5556	4.78427	4.4771	0.0017486	0.156328	2.75731	-	#
													OS09G0309700	1917.5	302.288	3532.71	11.6865	3.54678	10.0132	0.00175786	0.15666	2.75502	Os09g0309700 protein; cDNA clone:J023105G21, fullinsert sequence [Source:UniProtKB/TrEMBL;Acc:Q0J2R6]	#
													OS02G0632800	136.648	15.9099	257.387	16.1778	4.01594	5.99982	0.00178112	0.158234	2.74931	transcript_id=OS02T0632800-01	#
													OS06G0133500	366.871	53.033	680.708	12.8356	3.68207	7.56986	0.00181629	0.160853	2.74081	-	#
													OS03G0190400	339.765	48.7904	630.739	12.9275	3.69238	7.45471	0.00183568	0.161582	2.7362	transcript_id=OS03T0190400-01	#
													OS12G0150200	351.196	50.9117	651.481	12.7963	3.67765	7.50875	0.00187118	0.163661	2.72788	Cytochrome P450 family protein, expressed; cDNAclone:002-105-H01, full insert sequence[Source:UniProtKB/TrEMBL;Acc:Q2QXN4]	#
													OS03G0729000	448.247	66.8216	829.672	12.4162	3.63415	7.87932	0.00187925	0.16386	2.72602	Expressed protein; Os03g0729000 protein; Putativeuncharacterized protein OSJNBb0011H13.3[Source:UniProtKB/TrEMBL;Acc:Q851F9]	#
													OS01G0306400	317.432	45.6084	589.256	12.9199	3.69152	7.35699	0.00190062	0.165213	2.72111	-	#
													OS01G0364100	35.8857	1.06066	70.7107	66.6667	6.05889	3.11441	0.00194578	0.168621	2.71091	Putative wall-associated kinase 4[Source:UniProtKB/TrEMBL;Acc:Q9ARW4]	#
													OS10G0513900	222.798	30.7591	414.836	13.4866	3.75345	6.81967	0.00203073	0.174909	2.69235	Os10g0513900 protein; Putative cytochrome P450;Transposon protein, putative, unclassified, expressed;cDNA clone:001-202-F01, full insert sequence; cDNAclone:J033061A12, full insert sequence[Source:UniProtKB/TrEMBL;Acc:Q9FW80]	#
													OS06G0698000	35.4143	1.06066	69.7679	65.7778	6.03953	3.10473	0.00205678	0.176614	2.68681	Putative uncharacterized protein[Source:UniProtKB/TrEMBL;Acc:B9FQP3]	#
													OS01G0528800	5828.68	971.565	10685.8	10.9985	3.45924	11.6538	0.00206939	0.177159	2.68416	-	#
													OS05G0366600	796.674	127.279	1466.07	11.5185	3.52588	8.75479	0.00208839	0.178199	2.68019	Beta-glucosidase 22 [Source:UniProtKB/Swiss-Prot;Acc:Q60DX8]	#
													OS01G0821300	625.848	98.6414	1153.06	11.6894	3.54712	8.39768	0.00209416	0.178199	2.67899	-	#
													OS03G0745000	85.3242	8.48528	162.163	19.1111	4.25634	5.21313	0.00211289	0.178798	2.67512	-	#
													OS01G0160800	541.644	84.8528	998.435	11.7667	3.55663	8.18521	0.00212851	0.178798	2.67192	rRNA N-glycosidase[Source:UniProtKB/TrEMBL;Acc:Q9LGK6]	#
													OS01G0138400	187.619	25.4558	349.782	13.7407	3.78039	6.56012	0.00217064	0.180893	2.66341	Os01g0138400 protein; Putative receptorserine/threonine kinase PR5K[Source:UniProtKB/TrEMBL;Acc:Q5ZC55]	#
													OS03G0322200	97.6986	10.6066	184.791	17.4222	4.12286	5.46832	0.00219403	0.182305	2.65876	Expressed protein; Os03g0322200 protein; cDNAclone:001-109-E12, full insert sequence[Source:UniProtKB/TrEMBL;Acc:Q10M60]	#
													OS12G0609900	84.3814	8.48528	160.278	18.8889	4.23947	5.2047	0.00221358	0.182868	2.6549	F-box domain containing protein, expressed[Source:UniProtKB/TrEMBL;Acc:Q2QMC1]	#
													OS01G0850900	2059.39	344.715	3774.06	10.9484	3.45264	10.1556	0.00221376	0.182868	2.65487	Os01g0850900 protein; SOUL heme-binding protein-like; cDNA clone:001-122-A04, full insert sequence; cDNAclone:J033112K22, full insert sequence[Source:UniProtKB/TrEMBL;Acc:Q8LQ41]	#
													OS02G0282900	268.052	39.2444	496.86	12.6607	3.66228	7.12556	0.00222211	0.183023	2.65323	-	#
													OS02G0222100	503.637	79.5495	927.724	11.6622	3.54377	8.08567	0.00224348	0.184246	2.64908	Os02g0222100 protein[Source:UniProtKB/TrEMBL;Acc:C7IY87]	#
													OS11G0141400	90.5686	9.54594	171.591	17.9753	4.16794	5.33886	0.00225376	0.184554	2.64709	-	#
													OS01G0595600	359.917	55.1543	664.68	12.0513	3.59111	7.58096	0.00226603	0.185022	2.64474	Hydrolase-like; Os01g0595600 protein; cDNAclone:J013082F17, full insert sequence[Source:UniProtKB/TrEMBL;Acc:Q8L562]	#
													OS02G0582800	146.725	19.0919	274.357	14.3704	3.84503	6.1774	0.00234574	0.190979	2.62972	Os02g0582800 protein; Putative uncharacterizedprotein OSJNBa0016D04.19; cDNA clone:002-140-A10, fullinsert sequence [Source:UniProtKB/TrEMBL;Acc:Q6EPT2]	#
													OS05G0115100	120.562	14.8492	226.274	15.2381	3.92961	5.85712	0.00242977	0.19669	2.61443	-	#
													OS10G0469600	250.021	37.1231	462.919	12.4698	3.64037	7.03443	0.00242982	0.19669	2.61443	Leucine Rich Repeat family protein, expressed[Source:UniProtKB/TrEMBL;Acc:Q337L8]	#
													OS10G0379100	34.0001	1.06066	66.9394	63.1111	5.97982	3.07487	0.00243713	0.196718	2.61312	Os10g0379100 protein; Transferase family protein,expressed [Source:UniProtKB/TrEMBL;Acc:Q338X7]	#
													OS04G0631100	75.8372	7.42462	144.25	19.4286	4.28011	5.03237	0.00245605	0.197681	2.60976	Os04g0631100 protein[Source:UniProtKB/TrEMBL;Acc:Q0J9U3]	#
													OS07G0471300	715.592	118.794	1312.39	11.0476	3.46566	8.62515	0.00247318	0.198494	2.60674	Protein argonaute 18 [Source:UniProtKB/Swiss-Prot;Acc:Q69UP6]	#
													OS10G0573800	997.433	168.645	1826.22	10.8288	3.4368	9.11625	0.00249731	0.199414	2.60253	Putative carnitine/acylcarnitine translocase; cDNA,clone: J065167G16, full insert sequence[Source:UniProtKB/TrEMBL;Acc:A3C7K0]	#
													OS09G0368200	48.7314	3.18198	94.2809	29.6296	4.88897	4.11441	0.00249876	0.199414	2.60228	Putative polyamine oxidase[Source:UniProtKB/TrEMBL;Acc:Q6H5M8]	#
													OS07G0534300	61.5772	5.3033	117.851	22.2222	4.47393	4.64386	0.00264073	0.209673	2.57828	Putative receptor-like protein kinase 4[Source:UniProtKB/TrEMBL;Acc:Q7XIS8]	#
													OS03G0195100	54.9186	4.24264	105.595	24.8889	4.63743	4.40368	0.00264216	0.209673	2.57804	-	#
													OS05G0534800	499.1	82.7315	915.468	11.0655	3.468	8.10436	0.00269501	0.212686	2.56944	-	#
													OS02G0807800	99.1717	11.6673	186.676	16	4	5.54439	0.00269518	0.212686	2.56941	Putative wall-associated serine/threonine kinase;cDNA, clone: J065212B02, full insert sequence[Source:UniProtKB/TrEMBL;Acc:Q6K9B1]	#
													OS04G0654400	47.7886	3.18198	92.3953	29.037	4.85982	4.09984	0.00271058	0.213086	2.56694	Os04g0654400 protein; cDNA clone:002-134-F12, fullinsert sequence [Source:UniProtKB/TrEMBL;Acc:B7F0Q2]	#
													OS08G0508800	1278.1	222.739	2333.45	10.4762	3.38904	9.49373	0.00271533	0.213086	2.56618	Lipoxygenase 7, chloroplastic[Source:UniProtKB/Swiss-Prot;Acc:P38419]	#
													OS03G0830500	33.0572	1.06066	65.0538	61.3333	5.9386	3.05426	0.00273665	0.213572	2.56278	Os03g0830500 protein; PGP224, putative, expressed;Putative uncharacterized protein OSJNBa0078D06.11;Putative uncharacterized protein OSJNBb0027B08.16; cDNAclone:J023082F07, full insert sequence[Source:UniProtKB/TrEMBL;Acc:Q850Y9]	#
													OS06G0215500	33.0572	1.06066	65.0538	61.3333	5.9386	3.05426	0.00273665	0.213572	2.56278	-	#
													OS02G0705400	1196.78	210.011	2183.55	10.3973	3.37814	9.40339	0.00281165	0.21882	2.55104	Os02g0705400 protein; Putative pathogen inducedprotein 2-4; cDNA clone:J023078F08, full insert sequence[Source:UniProtKB/TrEMBL;Acc:Q6Z2G8]	#
													OS04G0631800	723.959	125.158	1322.76	10.5687	3.40173	8.66847	0.0028801	0.223532	2.54059	Serine/threonine-protein kinase[Source:UniProtKB/TrEMBL;Acc:Q0J9T9]	#
													OS01G0566500	489.2	82.7315	895.669	10.8262	3.43646	8.08859	0.00292178	0.224941	2.53435	Carotenoid cleavage dioxygenase 8 homolog A,chloroplastic [Source:UniProtKB/Swiss-Prot;Acc:Q93VD5]	#
													OS01G0246700	1753.15	313.955	3192.35	10.1682	3.34599	9.96741	0.00292442	0.224941	2.53396	Putative WRKY transcription factor 6[Source:UniProtKB/TrEMBL;Acc:Q5NAL3]	#
													OS05G0324700	144.898	20.1525	269.643	13.3801	3.74202	6.2039	0.00293191	0.224941	2.53285	-	#
													OS09G0442600	4529.73	823.072	8236.38	10.0069	3.32292	11.3463	0.00293807	0.224941	2.53194	-	#
													OS01G0628700	2016.14	363.806	3668.47	10.0836	3.33394	10.174	0.00297946	0.227494	2.52586	cDNA, clone: J100002I07, full insert sequence[Source:UniProtKB/TrEMBL;Acc:B7F9W3]	#
													OS03G0627900	39.7158	2.12132	77.3103	36.4444	5.18763	3.67878	0.00300195	0.228224	2.5226	-	#
													OS01G0940000	848.823	149.553	1548.09	10.3515	3.37176	8.91039	0.00300518	0.228224	2.52213	Cytokinin dehydrogenase 4 [Source:UniProtKB/Swiss-Prot;Acc:Q5JLP4]	#
													OS02G0251900	177.307	26.5165	328.098	12.3733	3.62916	6.5434	0.00313416	0.237381	2.50388	Os02g0251900 protein; Putative uncharacterizedprotein OJ1113_G05.29; Putative uncharacterized proteinOSJNBa0009N02.4; cDNA clone:002-188-C03, full insertsequence [Source:UniProtKB/TrEMBL;Acc:Q6K544]	#
													OS01G0314800	9023.1	1679.03	16367.2	9.74802	3.28511	12.356	0.00317597	0.239905	2.49812	Os01g0314800 protein; Uncharacterized protein[Source:UniProtKB/TrEMBL;Acc:Q0JN91]	#
													OS05G0495600	415.484	71.0642	759.904	10.6932	3.41862	7.86036	0.00320985	0.241817	2.49352	Probable calcium-transporting ATPase 6, plasmamembrane-type [Source:UniProtKB/Swiss-Prot;Acc:Q65X71]	#
													OS04G0210250	52.0902	4.24264	99.9378	23.5556	4.558	4.36396	0.00328854	0.247087	2.483	OSJNBa0083I11.6 protein; OSJNBb0022P19.10 protein[Source:UniProtKB/TrEMBL;Acc:Q7X816]	#
													OS03G0326000	254.028	41.3657	466.69	11.2821	3.49596	7.11834	0.00332737	0.249341	2.4779	Os03g0326000 protein[Source:UniProtKB/TrEMBL;Acc:Q0DS86]	#
													OS05G0312000	1077.28	197.283	1957.27	9.92115	3.31051	9.27937	0.0033625	0.251307	2.47334	Putative uncharacterized protein[Source:UniProtKB/TrEMBL;Acc:B9FKF5]	#
													OS03G0285800	6467.08	1219.76	11714.4	9.60386	3.26362	11.8842	0.00337225	0.251371	2.47208	Mitogen-activated protein kinase 5[Source:UniProtKB/Swiss-Prot;Acc:Q10N20]	#
													OS07G0593400	363.63	62.579	664.68	10.6215	3.40891	7.67206	0.00344456	0.25528	2.46287	Putative uncharacterized protein[Source:UniProtKB/TrEMBL;Acc:B9FY79]	#
													OS06G0301300	1825.4	341.533	3309.26	9.68944	3.27641	10.0541	0.00345946	0.25528	2.46099	-	#
													OS09G0345300	379.834	65.7609	693.907	10.552	3.39944	7.73888	0.00346408	0.25528	2.46041	Leucine-rich repeat family protein /protein kinasefamily protein-like [Source:UniProtKB/TrEMBL;Acc:Q6EQG8]	#
													OS04G0514600	1857.33	347.897	3366.77	9.67751	3.27464	10.0798	0.00346987	0.25528	2.45969	-	#
													OS12G0564100	81.1405	9.54594	152.735	16	4	5.25489	0.00355116	0.260582	2.44963	-	#
													OS04G0606200	642.407	116.673	1168.14	10.0121	3.32368	8.52816	0.00356223	0.260717	2.44828	OSJNBa0035M09.6 protein; OSJNBb0015N08.16 protein;Os04g0606200 protein; cDNA clone:J013078K12, full insertsequence; cDNA clone:J013090O07, full insert sequence[Source:UniProtKB/TrEMBL;Acc:Q7X8J0]	#
													OS08G0288500	2436.45	462.448	4410.46	9.53721	3.25357	10.4799	0.00358763	0.261897	2.44519	Os08g0288500 protein; Putative uncharacterizedprotein B1114E07.17; Putative uncharacterized proteinOJ1034_C08.5 [Source:UniProtKB/TrEMBL;Acc:Q6Z2C8]	#
													OS06G0215100	464.216	82.7315	845.7	10.2222	3.35364	8.04718	0.00360701	0.262622	2.44285	Os06g0215100 protein; cDNA, clone: J090029F19, fullinsert sequence [Source:UniProtKB/TrEMBL;Acc:A3B9M6]	#
													OS02G0209400	44.4888	3.18198	85.7956	26.963	4.75291	4.04638	0.003639	0.262622	2.43902	Os02g0209400 protein; Putative uncharacterizedprotein OJ1006_A02.27; cDNA clone:002-139-B10, full insertsequence [Source:UniProtKB/TrEMBL;Acc:Q6H8D3]	#
													OS07G0550500	869.27	161.22	1577.32	9.78363	3.29037	8.97807	0.00364395	0.262622	2.43843	Serine/threonine-protein kinase[Source:UniProtKB/TrEMBL;Acc:Q7XHV3]	#
													OS12G0147800	2869.73	548.361	5191.11	9.46658	3.24284	10.7204	0.00365103	0.262622	2.43758	Phytosulfokines 5 Phytosulfokine-alphaPhytosulfokine-beta [Source:UniProtKB/Swiss-Prot;Acc:O81277]	#
													OS06G0586150	56.8632	5.3033	108.423	20.4444	4.35364	4.58371	0.00366847	0.262622	2.43552	Os06g0586150 protein; Putative uncharacterizedprotein B1047H05.14; Putative uncharacterized proteinOSJNBb0035K09.21 [Source:UniProtKB/TrEMBL;Acc:Q69KC4]	#
													OS04G0565200	148.316	22.2739	274.357	12.3175	3.62263	6.2886	0.00366861	0.262622	2.4355	OSJNBa0017B10.9 protein; Os04g0565200 protein[Source:UniProtKB/TrEMBL;Acc:Q7XQJ9]	#
													OS01G0162200	231.224	38.1838	424.264	11.1111	3.47393	6.99185	0.00368089	0.262622	2.43405	-	#
													OS04G0583000	50.676	4.24264	97.1093	22.8889	4.51658	4.34325	0.00368123	0.262622	2.43401	-	#
													OS03G0734500	80.1977	9.54594	150.849	15.8025	3.98208	5.24593	0.00372498	0.26464	2.42888	Expressed protein; Os03g0734500 protein; cDNAclone:002-135-G06, full insert sequence[Source:UniProtKB/TrEMBL;Acc:Q6AVT8]	#
													OS02G0669500	760.199	141.068	1379.33	9.77778	3.28951	8.785	0.00373696	0.26464	2.42748	Os02g0669500 protein; Putative uncharacterizedprotein OJ1725_H08.31; Putative uncharacterized proteinP0684A08.17 [Source:UniProtKB/TrEMBL;Acc:Q6ESQ8]	#
													OS12G0443700	7789.43	1509.32	14069.5	9.32178	3.22061	12.17	0.00373761	0.26464	2.42741	Bifunctional aminoacyl-tRNA synthetase, putative,expressed; Os12g0443700 protein; cDNA clone:001-044-H01,full insert sequence; cDNA clone:J023023E12, full insertsequence [Source:UniProtKB/TrEMBL;Acc:Q2QS11]	#
													OS12G0478200	295.099	50.9117	539.287	10.5926	3.40498	7.37242	0.00379075	0.267732	2.42127	Os12g0478100 protein[Source:UniProtKB/TrEMBL;Acc:C7JA48]	#
													OS05G0545300	50.2046	4.24264	96.1665	22.6667	4.5025	4.33621	0.00382428	0.269426	2.41745	Os05g0545300 protein[Source:UniProtKB/TrEMBL;Acc:Q0DG98]	#
													OS03G0726500	10237.6	2013.13	18462.1	9.17082	3.19705	12.5738	0.00394456	0.277195	2.404	Expressed protein; Os03g0726500 protein; cDNAclone:J023028O14, full insert sequence[Source:UniProtKB/TrEMBL;Acc:Q75GI8]	#
													OS10G0559500	112.607	15.9099	209.304	13.1556	3.7176	5.85065	0.00395418	0.277195	2.40294	Os10g0559500 protein[Source:UniProtKB/TrEMBL;Acc:Q0IVQ7]	#
													OS02G0726700	49.7332	4.24264	95.2237	22.4444	4.48829	4.32911	0.00397395	0.277891	2.40078	BHLH protein-like; Os02g0726700 protein[Source:UniProtKB/TrEMBL;Acc:Q6Z339]	#
													OS04G0142400	558.261	103.945	1012.58	9.7415	3.28414	8.34174	0.00404088	0.281179	2.39352	-	#
													OS03G0741100	1724.69	336.229	3113.16	9.25903	3.21086	9.99873	0.00407924	0.283151	2.38942	-	#
													OS11G0211800	187.442	30.7591	344.125	11.1877	3.48385	6.68487	0.0041052	0.284255	2.38667	Os11g0211800 protein; cDNA clone:001-024-A10, fullinsert sequence [Source:UniProtKB/TrEMBL;Acc:Q2R8Y4]	#
													OS09G0457900	43.0746	3.18198	82.9672	26.0741	4.70454	4.0222	0.00414891	0.286343	2.38207	Ethylene-binding protein-like; Os09g0457900protein; cDNA clone:J013098P10, full insert sequence[Source:UniProtKB/TrEMBL;Acc:Q67U00]	#
													OS01G0727500	213.664	36.0624	391.266	10.8497	3.43958	6.89222	0.00415563	0.286343	2.38136	Os01g0727500 protein; Putative uncharacterizedprotein P0042A10.38-1; Putative uncharacterized proteinP0456A01.2-1; Uncharacterized protein; cDNA clone:002-120-H09, full insert sequence; cDNA clone:002-125-B09, fullinsert sequence [Source:UniProtKB/TrEMBL;Acc:Q5JM47]	#
													OS06G0530600	165.051	26.5165	303.585	11.4489	3.51714	6.48739	0.00418972	0.287291	2.37781	-	#
													OS01G0768333	60.6933	6.36396	115.023	18.0741	4.17585	4.75785	0.00423906	0.28997	2.37273	Os01g0768333 protein; Putative uncharacterizedprotein B1143G03.17 [Source:UniProtKB/TrEMBL;Acc:Q5ZAQ7]	#
													OS01G0627500	3540.25	712.764	6367.73	8.93386	3.15928	11.0569	0.00444079	0.303036	2.35254	-	#
													OS04G0523500	29.286	1.06066	57.5114	54.2222	5.76081	2.96537	0.00445751	0.30331	2.35091	Cytokinin dehydrogenase 8 [Source:UniProtKB/Swiss-Prot;Acc:A3AVP1]	#
													OS11G0117400	48.319	4.24264	92.3953	21.7778	4.44478	4.30735	0.00446628	0.30331	2.35005	-	#
													OS04G0517100	2010.36	404.112	3616.62	8.94955	3.16181	10.2395	0.00454438	0.307873	2.34253	Myb-related protein Myb4 [Source:UniProtKB/Swiss-Prot;Acc:Q7XBH4]	#
													OS01G0609200	70.7107	8.48528	132.936	15.6667	3.96963	5.06978	0.0045818	0.309666	2.33896	Probable pleiotropic drug resistance protein 2[Source:UniProtKB/Swiss-Prot;Acc:Q8GU92]	#
													OS10G0147200	177.012	29.6985	324.326	10.9206	3.44898	6.61681	0.00459669	0.309931	2.33755	Os10g0147200 protein[Source:UniProtKB/TrEMBL;Acc:Q0IYZ2]	#
													OS06G0673800	155.563	25.4558	285.671	11.2222	3.48829	6.41407	0.00465403	0.31244	2.33217	Os06g0673800 protein; cDNA clone:J013050P13, fullinsert sequence [Source:UniProtKB/TrEMBL;Acc:Q0DA70]	#
													OS09G0561600	53.5633	5.3033	101.823	19.2	4.26303	4.53841	0.00467598	0.31244	2.33013	-	#
													OS04G0511200	342.004	63.6396	620.368	9.74815	3.28513	7.63442	0.00468049	0.31244	2.32971	Peroxygenase [Source:UniProtKB/Swiss-Prot;Acc:Q7FAX1]	#
													OS01G0314100	1300.02	260.922	2339.11	8.96477	3.16427	9.60961	0.00468558	0.31244	2.32924	-	#
													OS10G0393800	102.648	14.8492	190.447	12.8254	3.68093	5.73278	0.0046892	0.31244	2.3289	GDSL-like Lipase/Acylhydrolase family protein,expressed; Os10g0393800 protein; Putative lipase; cDNAclone:002-140-H05, full insert sequence[Source:UniProtKB/TrEMBL;Acc:Q7G7C9]	#
													OS05G0142900	64.5235	7.42462	121.622	16.381	4.03395	4.90929	0.0047661	0.316817	2.32184	-	#
													OS06G0652200	85.9724	11.6673	160.278	13.7374	3.78003	5.43441	0.00482982	0.320299	2.31607	Os06g0652200 protein; Putative adiponectin receptor1 [Source:UniProtKB/TrEMBL;Acc:Q67WR6]	#
													OS10G0525500	451.252	86.9741	815.53	9.37669	3.22908	8.05705	0.00486026	0.321414	2.31334	Glutathione S-transferase parC, putative,expressed; cDNA clone:001-111-C12, full insert sequence[Source:UniProtKB/TrEMBL;Acc:Q7G228]	#
													OS02G0134200	353.966	66.8216	641.11	9.59436	3.26219	7.69334	0.00486939	0.321414	2.31253	Os02g0134200 protein; Putative uncharacterizedprotein P0030G11.22; Putative uncharacterized proteinP0585B01.7 [Source:UniProtKB/TrEMBL;Acc:Q6Z6I0]	#
													OS09G0569800	230.929	41.3657	420.493	10.1652	3.34557	7.04315	0.00488139	0.321455	2.31146	Os09g0569800 protein[Source:UniProtKB/TrEMBL;Acc:Q0IZH1]	#
													OS11G0684000	1020.24	205.768	1834.71	8.91638	3.15646	9.2631	0.00490942	0.322549	2.30897	Expressed protein; Os11g0684000 protein[Source:UniProtKB/TrEMBL;Acc:Q2QZJ8]	#
													OS09G0520200	3494.64	723.37	6265.91	8.6621	3.11472	11.0559	0.00495305	0.32466	2.30513	-	#
													OS01G0668901	28.3432	1.06066	55.6257	52.4444	5.71272	2.94132	0.00506855	0.329176	2.29512	Serine/threonine-protein kinase[Source:UniProtKB/TrEMBL;Acc:Q5QLR7]	#
													OS05G0206000	28.3432	1.06066	55.6257	52.4444	5.71272	2.94132	0.00506855	0.329176	2.29512	-	#
													OS06G0698200	28.3432	1.06066	55.6257	52.4444	5.71272	2.94132	0.00506855	0.329176	2.29512	Homeobox-leucine zipper protein HOX18[Source:UniProtKB/Swiss-Prot;Acc:Q5Z6F6]	#
													OS12G0465600	28.3432	1.06066	55.6257	52.4444	5.71272	2.94132	0.00506855	0.329176	2.29512	transcript_id=OS12T0465600-01	#
													OS04G0486950	79.3138	10.6066	148.021	13.9556	3.80277	5.30827	0.00515643	0.334115	2.28765	Malate synthase[Source:UniProtKB/TrEMBL;Acc:Q7XUG1]	#
													OS03G0724700	201.408	36.0624	366.753	10.1699	3.34624	6.84554	0.0052651	0.339163	2.27859	Maf-like protein, expressed; cDNA clone:002-144-A12, full insert sequence[Source:UniProtKB/TrEMBL;Acc:Q10DP4]	#
													OS02G0803300	1412.09	292.742	2531.44	8.64734	3.11226	9.74962	0.00526672	0.339163	2.27846	-	#
													OS01G0742400	797.204	162.281	1432.13	8.82498	3.14159	8.91315	0.00527035	0.339163	2.27816	-	#
													OS01G0558700	62.6379	7.42462	117.851	15.873	3.9885	4.88657	0.00536906	0.344257	2.2701	Os01g0558700 protein; Putative uncharacterizedprotein B1064G04.10; Putative uncharacterized proteinB1144D11.32 [Source:UniProtKB/TrEMBL;Acc:Q5JKR4]	#
													OS11G0133700	165.168	28.6378	301.699	10.535	3.39712	6.53841	0.00537852	0.344257	2.26934	Os11g0133700 protein[Source:UniProtKB/TrEMBL;Acc:Q0IUU9]	#
													OS01G0498300	345.009	66.8216	623.197	9.32628	3.2213	7.67289	0.0053919	0.344257	2.26826	HGA1-like protein; Os01g0498300 protein;Uncharacterized protein; cDNA clone:J023019B01, fullinsert sequence [Source:UniProtKB/TrEMBL;Acc:Q5VNI5]	#
													OS01G0585200	27.8718	1.06066	54.6829	51.5556	5.68806	2.92899	0.00541044	0.344257	2.26677	Os01g0585200 protein; Putative uncharacterizedprotein OSJNBb0024F06.27; Putative uncharacterized proteinP0712E02.14; cDNA clone:002-132-G01, full insert sequence[Source:UniProtKB/TrEMBL;Acc:Q94D46]	#
													OS04G0179700	27.8718	1.06066	54.6829	51.5556	5.68806	2.92899	0.00541044	0.344257	2.26677	Syn-pimara-7,15-diene synthase[Source:UniProtKB/Swiss-Prot;Acc:Q0JEZ8]	#
													OS01G0670100	363.158	71.0642	655.252	9.22056	3.20485	7.75348	0.00549734	0.34854	2.25985	-	#
													OS01G0952900	278.718	53.033	504.403	9.51111	3.24961	7.35363	0.00550631	0.34854	2.25914	Os01g0952900 protein; cDNA clone:J023035P08, fullinsert sequence [Source:UniProtKB/TrEMBL;Acc:Q0JFZ1]	#
													OS01G0248500	585.484	118.794	1052.17	8.85714	3.14684	8.46574	0.00551476	0.34854	2.25847	Os01g0248500 protein; Putative pathogenesis relatedprotein; cDNA clone:006-208-D11, full insert sequence[Source:UniProtKB/TrEMBL;Acc:Q9XHX3]	#
													OS02G0654700	796.909	165.463	1428.36	8.63248	3.10977	8.92525	0.0056816	0.356691	2.24553	Os02g0654700 protein; Putative AP2-relatedtranscription factor; cDNA clone:001-205-B11, full insertsequence [Source:UniProtKB/TrEMBL;Acc:Q6H7H6]	#
													OS05G0339200	290.208	56.215	524.202	9.32495	3.2211	7.42343	0.00576662	0.361226	2.23908	-	#
													OS08G0167800	171.886	30.7591	313.013	10.1762	3.34713	6.61651	0.0058078	0.363	2.23599	Putative sesquiterpene cyclase 1[Source:UniProtKB/TrEMBL;Acc:Q6ZCP6]	#
													OS06G0147275	86.9741	12.7279	161.22	12.6667	3.66297	5.50141	0.00586773	0.365936	2.23153	transcript_id=OS06T0147275-00	#
													OS07G0559700	5847.83	1273.85	10421.8	8.18133	3.03234	11.8312	0.00595798	0.370746	2.2249	Os07g0559700 protein; Putative monosaccharidetransporter 3 [Source:UniProtKB/TrEMBL;Acc:Q6Z401]	#
													OS03G0132000	651.01	135.765	1166.25	8.59028	3.1027	8.63631	0.0059829	0.37088	2.22309	4-coumarate--CoA ligase-like 4[Source:UniProtKB/Swiss-Prot;Acc:Q10S72]	#
													OS01G0618000	86.5027	12.7279	160.278	12.5926	3.6545	5.49718	0.00599621	0.37088	2.22212	-	#
													OS05G0537100	2882.52	625.79	5139.25	8.21243	3.03781	10.8084	0.00601263	0.37088	2.22094	-	#
													OS09G0468300	65.9966	8.48528	123.508	14.5556	3.8635	5.01671	0.00604161	0.371291	2.21885	Os09g0468300 protein; RING-H2 zinc finger proteinATL6-like [Source:UniProtKB/TrEMBL;Acc:Q6K5E4]	#
													OS02G0822900	184.791	33.9411	335.64	9.88889	3.30581	6.73787	0.00604558	0.371291	2.21856	-	#
													OS05G0495700	977.988	208.95	1747.03	8.36097	3.06367	9.23885	0.00615271	0.3758	2.21093	Probable glycerol-3-phosphate dehydrogenase[NAD(+)] 3, cytosolic [Source:UniProtKB/Swiss-Prot;Acc:Q65X70]	#
													OS04G0556400	1707.72	370.17	3045.27	8.22668	3.04031	10.0522	0.00615891	0.3758	2.2105	OSJNBb0012E24.10 protein[Source:UniProtKB/TrEMBL;Acc:Q7XSN7]	#
													OS04G0401700	5902.81	1304.61	10501	8.04914	3.00883	11.8538	0.00630428	0.383801	2.20036	-	#
													OS10G0568900	2935.97	645.942	5225.99	8.09049	3.01623	10.8434	0.0063274	0.383801	2.19877	transcript_id=OS10T0568900-01	#
													OS05G0582500	70.2982	9.54594	131.05	13.7284	3.77909	5.14443	0.00633198	0.383801	2.19846	Putative serine carboxypeptidase; cDNAclone:J023064P05, full insert sequence[Source:UniProtKB/TrEMBL;Acc:Q75I01]	#
													OS02G0313700	1294.54	281.075	2308	8.21132	3.03761	9.65362	0.00634437	0.383801	2.19761	C2 domain-containing protein-like; Os02g0313700protein [Source:UniProtKB/TrEMBL;Acc:Q6Z6R6]	#
													OS01G0833500	124.215	21.2132	227.217	10.7111	3.42104	6.11741	0.00641048	0.386971	2.19311	Os01g0833500 protein; Putative serinecarboxypeptidase II; Uncharacterized protein; cDNAclone:J033029C16, full insert sequence[Source:UniProtKB/TrEMBL;Acc:Q5QLC0]	#
													OS03G0107700	1622.99	355.321	2890.65	8.13532	3.0242	9.98508	0.00642436	0.386982	2.19217	Cyclin-dependent protein kinase inhibitor EL2[Source:UniProtKB/Swiss-Prot;Acc:Q10SY2]	#
													OS01G0714600	2727.61	603.516	4851.7	8.03905	3.00703	10.7408	0.00648942	0.3888	2.18779	Os01g0714600 protein; Putative uncharacterizedprotein B1131B07.7; cDNA clone:006-206-H11, full insertsequence [Source:UniProtKB/TrEMBL;Acc:Q5JLT2]	#
													OS06G0109300	381.484	78.4889	684.479	8.72072	3.12445	7.85664	0.0064906	0.3888	2.18772	Os06g0109300 protein; Putative MtN21; cDNAclone:001-021-D10, full insert sequence[Source:UniProtKB/TrEMBL;Acc:Q5VRN2]	#
													OS07G0550900	233.993	45.6084	422.378	9.26098	3.21117	7.11681	0.00649583	0.3888	2.18737	Serine/threonine-protein kinase[Source:UniProtKB/TrEMBL;Acc:Q7EZ33]	#
													OS05G0382500	38.3605	3.18198	73.5391	23.1111	4.53051	3.93518	0.00657494	0.392102	2.18211	Putative cytochrome P450; cDNA clone:002-121-G02,full insert sequence[Source:UniProtKB/TrEMBL;Acc:Q6L4C7]	#
													OS03G0319000	871.745	188.798	1554.69	8.23471	3.04172	9.08155	0.00657876	0.392102	2.18186	VQ motif family protein, expressed[Source:UniProtKB/TrEMBL;Acc:Q10M91]	#
													OS08G0517200	2008.36	444.417	3572.3	8.03819	3.00687	10.2992	0.00659804	0.39227	2.18058	-	#
													OS02G0814300	26.4576	1.06066	51.8545	48.8889	5.61143	2.89068	0.00660935	0.39227	2.17984	Os02g0814300 protein; Putative uncharacterizedprotein OJ1293_E04.19; Putative uncharacterized proteinOSJNBa0053L11.41; cDNA clone:002-182-A12, full insertsequence [Source:UniProtKB/TrEMBL;Acc:Q6K3D7]	#
													OS01G0716800	3321.22	741.401	5901.04	7.95931	2.99264	11.0304	0.00666251	0.394597	2.17636	Os01g0716800 protein[Source:UniProtKB/TrEMBL;Acc:Q0JJU2]	#
													OS02G0125300	6262.43	1405.37	11119.5	7.91212	2.98406	11.9488	0.00668327	0.394947	2.17501	-	#
													OS01G0214500	839.336	182.434	1496.24	8.20155	3.0359	9.02918	0.00670499	0.394947	2.1736	Os01g0214500 protein; Putative uncharacterizedprotein OSJNBa0038J17.30; Putative uncharacterized proteinP0515G01.8; Uncharacterized protein; cDNA clone:001-103-G08, full insert sequence[Source:UniProtKB/TrEMBL;Acc:Q5QNJ2]	#
													OS06G0674000	160.985	29.6985	292.271	9.84127	3.29884	6.54174	0.00671036	0.394947	2.17325	Os06g0674000 protein; Putative uncharacterizedprotein B1472F02.9 [Source:UniProtKB/TrEMBL;Acc:Q650S8]	#
													OS02G0787700	64.111	8.48528	119.737	14.1111	3.81876	4.99434	0.00677683	0.39803	2.16897	Os02g0787700 protein; Putative uncharacterizedprotein OSJNBa0054K20.16[Source:UniProtKB/TrEMBL;Acc:Q6K4P6]	#
													OS01G0114100	738.161	160.16	1316.16	8.21781	3.03875	8.84274	0.00679279	0.398139	2.16795	Os01g0114100 protein; Putative rust resistancekinase Lr10; cDNA clone:J013152M16, full insert sequence[Source:UniProtKB/TrEMBL;Acc:Q656W0]	#
													OS06G0586000	704.278	152.735	1255.82	8.22222	3.03953	8.77465	0.00683376	0.399712	2.16534	Os06g0586000 protein; Putative uncharacterizedprotein B1047H05.13; Putative uncharacterized proteinOSJNBb0035K09.20; cDNA clone:001-122-H08, full insertsequence; cDNA clone:001-122-H09, full insert sequence[Source:UniProtKB/TrEMBL;Acc:Q69KC5]	#
													OS02G0504700	58.8666	7.42462	110.309	14.8571	3.89308	4.83886	0.00687038	0.400903	2.16302	Os02g0504700 protein; Putative uncharacterizedprotein OJ1003_F04.31[Source:UniProtKB/TrEMBL;Acc:Q6K651]	#
													OS03G0701200	1912.19	427.446	3396.94	7.94706	2.99042	10.2348	0.00688251	0.400903	2.16225	HAD-superfamily hydrolase, subfamily IA, variant 3,putative; Os03g0701200 protein; Phosphatase, putative,expressed; cDNA clone:006-310-D11, full insert sequence;cDNA clone:J013034L20, full insert sequence[Source:UniProtKB/TrEMBL;Acc:Q53RB5]	#
													OS11G0601950	32.1734	2.12132	62.2254	29.3333	4.87447	3.5222	0.00694854	0.403916	2.15811	-	#
													OS11G0213700	504.285	108.187	900.383	8.32244	3.05701	8.28589	0.00701739	0.407081	2.15382	Os11g0213700 protein[Source:UniProtKB/TrEMBL;Acc:Q0ITV5]	#
													OS02G0572400	8077.93	1840.25	14315.6	7.77919	2.95962	12.3255	0.00705584	0.408472	2.15145	Probable bifunctional riboflavin biosynthesisprotein RIBA 2, chloroplastic 3,4-dihydroxy-2-butanone 4-phosphate synthase GTP cyclohydrolase-2[Source:UniProtKB/Swiss-Prot;Acc:Q0E079]	#
													OS05G0287800	2952.88	670.337	5235.42	7.81013	2.96535	10.8714	0.00714403	0.412522	2.14606	-	#
													OS03G0657400	82.7315	12.7279	152.735	12	3.58496	5.46241	0.00715499	0.412522	2.14539	Os03g0657400 protein[Source:UniProtKB/TrEMBL;Acc:Q0DPW0]	#
													OS02G0180700	945.048	210.011	1680.09	8	3	9.21432	0.00717677	0.412935	2.14407	Os02g0180700 protein; Putative cinnamoyl-CoAreductase; cDNA clone:J023064M01, full insert sequence[Source:UniProtKB/TrEMBL;Acc:Q6H817]	#
													OS10G0528400	2730.91	620.486	4841.32	7.80247	2.96393	10.7592	0.00719204	0.412972	2.14315	Glutathione S-transferase GSTU6, putative,expressed; Os10g0528400 protein; Putative glutathione S-transferase; Putative glutathione S-transferase OsGSTU3[Source:UniProtKB/TrEMBL;Acc:Q9FUE3]	#
													OS06G0574200	1884.38	427.446	3341.32	7.81693	2.9666	10.2229	0.00728945	0.417717	2.13731	Os06g0574200 protein; S-receptor kinase-like[Source:UniProtKB/TrEMBL;Acc:Q5Z7K5]	#
													OS01G0949750	437.994	94.3988	781.589	8.27965	3.04957	8.08548	0.00739112	0.422685	2.13129	Os01g0949850 protein; Putative glutathione S-transferase; Uncharacterized protein[Source:UniProtKB/TrEMBL;Acc:Q8RZB3]	#
													OS04G0485800	1718.33	391.384	3045.27	7.78079	2.95992	10.0924	0.00745118	0.425259	2.12778	OJ000223_09.11 protein; OSJNBa0081L15.21 protein;Os04g0485800 protein; cDNA clone:J023077K22, full insertsequence [Source:UniProtKB/TrEMBL;Acc:Q7X920]	#
													OS01G0127600	119.501	21.2132	217.789	10.2667	3.3599	6.08684	0.00747005	0.425477	2.12668	Os01g0127600 protein; Putative Bowman Birk trypsininhibitor; Uncharacterized protein; cDNA clone:001-125-D07, full insert sequence; cDNA clone:J033085I16, fullinsert sequence [Source:UniProtKB/TrEMBL;Acc:Q9FTR9]	#
													OS01G0627900	193.512	38.1838	348.839	9.1358	3.19153	6.85065	0.00748617	0.425537	2.12574	transcript_id=OS01T0627900-01	#
													OS12G0153200	339.647	72.1249	607.169	8.4183	3.07353	7.70919	0.00755335	0.428493	2.12186	Expressed protein; Os12g0153200 protein; cDNAclone:002-140-C09, full insert sequence[Source:UniProtKB/TrEMBL;Acc:Q2QXK9]	#
													OS12G0215950	95.6362	15.9099	175.362	11.0222	3.46234	5.72302	0.00759862	0.430198	2.11927	Leucine Rich Repeat family protein, expressed[Source:UniProtKB/TrEMBL;Acc:Q2QVW9]	#
													OS12G0639500	42.1907	4.24264	80.1388	18.8889	4.23947	4.2047	0.0076373	0.431523	2.11706	Os12g0639500 protein[Source:UniProtKB/TrEMBL;Acc:Q0ILK7]	#
													OS12G0583700	66.9984	9.54594	124.451	13.037	3.70454	5.10716	0.007654	0.431603	2.11611	Os12g0583700 protein; Zinc finger, C2H2 type familyprotein, expressed [Source:UniProtKB/TrEMBL;Acc:Q2QN06]	#
													OS02G0173800	1325.47	303.349	2347.59	7.73893	2.95213	9.7209	0.00774544	0.435889	2.11095	-	#
													OS06G0703800	209.304	42.4264	376.181	8.86667	3.14839	6.98109	0.00786195	0.441566	2.10447	Os06g0703800 protein; Putative uncharacterizedprotein OJ1215_E11.15; cDNA clone:J013052F01, full insertsequence [Source:UniProtKB/TrEMBL;Acc:Q5Z814]	#
													OS11G0155600	983.114	224.86	1741.37	7.74423	2.95312	9.28944	0.00796818	0.446291	2.09864	transcript_id=OS11T0155600-01	#
													OS06G0203600	2061.69	479.418	3643.96	7.60079	2.92615	10.3682	0.00797765	0.446291	2.09812	-	#
													OS07G0637000	112.371	20.1525	204.59	10.152	3.3437	6.00474	0.0081333	0.453203	2.08973	CBL-interacting protein kinase 21[Source:UniProtKB/Swiss-Prot;Acc:Q0D4B2]	#
													OS04G0674400	2589.37	609.88	4568.85	7.4914	2.90524	10.705	0.00828503	0.460749	2.08171	Anamorsin homolog 1 [Source:UniProtKB/Swiss-Prot;Acc:Q7XQ97]	#
													OS04G0412300	527.502	118.794	936.209	7.88095	2.97837	8.3815	0.00831248	0.461367	2.08027	-	#
													OS03G0213400	1304.79	304.409	2305.17	7.57259	2.92079	9.71026	0.00834714	0.462382	2.07846	Os03g0213400 protein[Source:UniProtKB/TrEMBL;Acc:Q0DU12]	#
													OS10G0577600	3021.35	714.885	5327.81	7.45269	2.89776	10.9304	0.00837861	0.463217	2.07683	-	#
													OS01G0862800	1065.96	248.194	1883.73	7.58974	2.92405	9.41735	0.00844867	0.466178	2.07321	NAC transcription factor-like protein; Os01g0862800protein; Uncharacterized protein; cDNA clone:J023087C18,full insert sequence[Source:UniProtKB/TrEMBL;Acc:Q94CW0]	#
													OS02G0208400	187.383	38.1838	336.583	8.81481	3.13993	6.82485	0.00849425	0.46778	2.07087	-	#
													OS02G0561900	30.2877	2.12132	58.4542	27.5556	4.78427	3.4771	0.00874531	0.480669	2.05822	-	#
													OS10G0529500	64.6413	9.54594	119.737	12.5432	3.64883	5.0793	0.00880204	0.48098	2.05542	Glutathione S-transferase GSTU6, putative,expressed; Os10g0529500 protein; Putative glutathione S-transferase; cDNA, clone: J100065O13, full insert sequence[Source:UniProtKB/TrEMBL;Acc:Q8S710]	#
													OS12G0582700	64.6413	9.54594	119.737	12.5432	3.64883	5.0793	0.00880204	0.48098	2.05542	Cytochrome P450[Source:UniProtKB/TrEMBL;Acc:Q4U0D3]	#
													OS03G0841600	68.9429	10.6066	127.279	12	3.58496	5.19937	0.00897026	0.489226	2.04719	-	#
													OS03G0247900	2195.45	528.209	3862.69	7.31281	2.87043	10.4802	0.00906358	0.490925	2.0427	-	#
													OS01G0598600	91.3936	15.9099	166.877	10.4889	3.39079	5.68725	0.00907565	0.490925	2.04212	Nucleoid DNA-binding protein cnd41-like;Os01g0598600 protein[Source:UniProtKB/TrEMBL;Acc:Q94D20]	#
													OS05G0165900	271.529	59.397	483.661	8.14286	3.02554	7.40508	0.00910122	0.490925	2.0409	Serine/threonine-protein kinase[Source:UniProtKB/TrEMBL;Acc:Q60D78]	#
													OS01G0124000	210.364	44.5477	376.181	8.44444	3.078	7.01628	0.00910308	0.490925	2.04081	-	#
													OS06G0220900	40.3051	4.24264	76.3675	18	4.16993	4.16993	0.009106	0.490925	2.04067	-	#
													OS03G0797400	671.516	156.978	1186.05	7.55556	2.91754	8.75318	0.00912511	0.490925	2.03976	Indole-3-glycerol phosphate lyase, chloroplast,putative, expressed; Os03g0797400 protein; Putativeindole-3-glycerol phosphate lyase; cDNA clone:J023125E11,full insert sequence[Source:UniProtKB/TrEMBL;Acc:Q7Y1I9]	#
													OS05G0462400	1053.35	250.316	1856.39	7.4162	2.89068	9.41295	0.00914043	0.490925	2.03903	-	#
													OS03G0324600	435.46	99.7021	771.218	7.73522	2.95144	8.11527	0.0092336	0.494987	2.03463	-	#
													OS03G0704700	1406.2	339.411	2472.99	7.28611	2.86515	9.83947	0.00944332	0.505271	2.02488	-	#
													OS04G0518400	1792.4	434.871	3149.93	7.24336	2.85666	10.1928	0.00946847	0.505659	2.02372	-	#
													OS01G0888800	160.219	32.8805	287.557	8.74552	3.12854	6.60343	0.00954005	0.508521	2.02045	Os01g0888800 protein; Putative uncharacterizedprotein B1099D03.32; Uncharacterized protein; cDNAclone:J023046H19, full insert sequence[Source:UniProtKB/TrEMBL;Acc:Q8LQI0]	#
													OS08G0490000	718.008	170.766	1265.25	7.40925	2.88933	8.86054	0.00962978	0.509757	2.01638	-	#
													OS11G0213000	67.5287	10.6066	124.451	11.7333	3.55254	5.18316	0.00972006	0.513274	2.01233	Protein kinase domain containing protein, expressed[Source:UniProtKB/TrEMBL;Acc:Q2R8X2]	#
													OS07G0680400	159.276	32.8805	285.671	8.68817	3.11905	6.59869	0.00976179	0.514516	2.01047	Os07g0680400 protein; Putative uncharacterizedprotein OJ1205_F02.22; Putative uncharacterized proteinOSJNBa0008J01.9; WRKY transcription factor; cDNAclone:002-173-B01, full insert sequence[Source:UniProtKB/TrEMBL;Acc:Q7XHX5]	#
													OS05G0370700	29.3449	2.12132	56.5685	26.6667	4.73697	3.45345	0.00984446	0.517906	2.00681	-	#
													OS07G0537900	114.846	22.2739	207.418	9.31217	3.21912	6.08684	0.0101343	0.531055	1.99421	Serine/threonine kinase receptor-like protein[Source:UniProtKB/TrEMBL;Acc:Q7F1L4]	#
													OS03G0159100	1591.58	392.444	2790.71	7.11111	2.83007	10.0314	0.0101508	0.531055	1.9935	-	#
													OS01G0796000	394.507	92.2774	696.736	7.55045	2.91656	7.98619	0.010237	0.534179	1.98983	transcript_id=OS01T0796000-01	#
													OS09G0439200	1258.89	309.713	2208.06	7.12938	2.83378	9.69167	0.0102483	0.534179	1.98935	-	#
													OS04G0577375	92.8667	16.9706	168.763	9.94444	3.31389	5.74191	0.0102722	0.53444	1.98834	Putative uncharacterized protein[Source:UniProtKB/TrEMBL;Acc:B9FC39]	#
													OS07G0625400	48.4368	6.36396	90.5097	14.2222	3.83007	4.58496	0.0103069	0.534828	1.98687	Os07g0625400 protein; Putative kinetochore protein[Source:UniProtKB/TrEMBL;Acc:Q8LI47]	#
													OS01G0783700	229.103	50.9117	407.294	8	3	7.16993	0.0103176	0.534828	1.98642	Os01g0783700 protein; Putative EF-hand Ca2+-bindingprotein CCD1; Uncharacterized protein; cDNA clone:002-188-B02, full insert sequence[Source:UniProtKB/TrEMBL;Acc:Q8LQQ2]	#
													OS04G0395100	28.8735	2.12132	55.6257	26.2222	4.71272	3.44132	0.010454	0.54091	1.98072	Os04g0395100 protein[Source:UniProtKB/TrEMBL;Acc:Q0JDL7]	#
													OS07G0516300	596.327	144.25	1048.4	7.26797	2.86155	8.6032	0.0105748	0.545804	1.97573	-	#
													OS11G0705200	738.337	180.312	1296.36	7.18954	2.8459	8.9173	0.0105873	0.545804	1.97522	GRAS family transcription factor containingprotein, expressed; GRAS family transcription factor,putative; Os11g0705200 protein[Source:UniProtKB/TrEMBL;Acc:Q53MB0]	#
													OS08G0500800	1456.11	363.806	2548.41	7.00486	2.80836	9.91121	0.0107415	0.552746	1.96894	Os08g0500800 protein; Zinc metalloproteinase-like;cDNA clone:J033034G12, full insert sequence[Source:UniProtKB/TrEMBL;Acc:Q6ZK12]	#
													OS03G0258200	201.408	44.5477	358.267	8.04233	3.00761	6.98109	0.0107818	0.553813	1.96731	-	#
													OS01G0224000	43.1924	5.3033	81.0816	15.2889	3.93441	4.3741	0.0108422	0.555906	1.96488	Serine/threonine-protein kinase[Source:UniProtKB/TrEMBL;Acc:Q5NAQ9]	#
													OS06G0128800	82.8493	14.8492	150.849	10.1587	3.34465	5.56464	0.0109163	0.558688	1.96193	transcript_id=OS06T0128800-01	#
													OS11G0667700	158.863	33.9411	283.786	8.36111	3.06369	6.61681	0.0109381	0.558795	1.96106	Os11g0667700 protein[Source:UniProtKB/TrEMBL;Acc:C7J986]	#
													OS07G0603600	337.702	79.5495	595.855	7.49037	2.90504	7.7663	0.010974	0.558944	1.95963	-	#
													OS03G0194900	1866.05	470.933	3261.18	6.92492	2.7918	10.2753	0.0109806	0.558944	1.95937	Membrane protein, putative, expressed; Os03g0194900protein; Putative membrane protein; cDNA clone:001-021-H11, full insert sequence; cDNA clone:006-204-B05, fullinsert sequence [Source:UniProtKB/TrEMBL;Acc:Q8H7W7]	#
													OS03G0123800	411.831	98.6414	725.02	7.35006	2.87776	8.063	0.0110319	0.560542	1.95735	Expressed protein; Os03g0123800 protein; Putativeuncharacterized protein OJ1126B12.18; cDNA clone:006-209-C05, full insert sequence; cDNA clone:J023025C19, fullinsert sequence [Source:UniProtKB/TrEMBL;Acc:Q8H8G3]	#
													OS05G0488600	170.825	37.1231	304.527	8.20317	3.03618	6.73234	0.0110862	0.562293	1.95522	Putative uncharacterized protein[Source:UniProtKB/TrEMBL;Acc:B9FKV5]	#
													OS12G0131100	1714.14	434.871	2993.42	6.88347	2.78314	10.156	0.0112594	0.570053	1.94848	Os12g0131100 protein[Source:UniProtKB/TrEMBL;Acc:Q0IQC2]	#
													OS01G0314000	47.0226	6.36396	87.6812	13.7778	3.78427	4.56206	0.0115334	0.581837	1.93804	Putative uncharacterized protein B1011A07.47;Uncharacterized protein[Source:UniProtKB/TrEMBL;Acc:Q8LQ82]	#
													OS02G0530300	226.333	51.9723	400.694	7.70975	2.94668	7.17301	0.0116097	0.583519	1.93518	Zinc finger A20 and AN1 domain-containing stress-associated protein 5 [Source:UniProtKB/Swiss-Prot;Acc:Q6H754]	#
													OS05G0169200	185.203	41.3657	329.04	7.95442	2.99176	6.86624	0.0116237	0.583519	1.93466	Os05g0169200 protein[Source:UniProtKB/TrEMBL;Acc:Q0DKE9]	#
													OS03G0845000	2584.89	665.034	4504.74	6.7737	2.75994	10.7573	0.0116333	0.583519	1.9343	-	#
													OS02G0599200	22.6863	1.06066	44.312	41.7778	5.38466	2.77729	0.0116645	0.583519	1.93313	Probable protein phosphatase 2C 18[Source:UniProtKB/Swiss-Prot;Acc:A3A8Q4]	#
													OS11G0147150	51.3242	7.42462	95.2237	12.8254	3.68093	4.73278	0.01167	0.583519	1.93293	transcript_id=OS11T0147150-00	#
													OS09G0472100	518.604	128.34	908.868	7.08173	2.8241	8.41588	0.0118057	0.587237	1.92791	-	#
													OS08G0153900	27.9307	2.12132	53.7401	25.3333	4.66297	3.41645	0.0118101	0.587237	1.92774	Os08g0153900 protein; Putative uncharacterizedprotein OJ1066_B03.114; Putative uncharacterized proteinOJ1349_D05.135; cDNA, clone: J065196P16, full insertsequence [Source:UniProtKB/TrEMBL;Acc:Q84ZM3]	#
													OS03G0724600	85.2653	15.9099	154.621	9.71852	3.28074	5.63222	0.0118667	0.587237	1.92567	Os03g0724600 protein[Source:UniProtKB/TrEMBL;Acc:Q0DP01]	#
													OS04G0671100	1877.6	483.661	3271.55	6.76413	2.7579	10.2968	0.011869	0.587237	1.92558	transcript_id=OS04T0671100-01	#
													OS12G0162800	143.13	30.7591	255.501	8.30651	3.05424	6.47007	0.0118993	0.587703	1.92448	Expressed protein[Source:UniProtKB/TrEMBL;Acc:Q2QXC0]	#
													OS02G0758200	101.529	20.1525	182.905	9.07602	3.18206	5.92392	0.0120577	0.593852	1.91873	Os02g0758200 protein; Putative uncharacterizedprotein P0471A11.35 [Source:UniProtKB/TrEMBL;Acc:Q6Z7V0]	#
													OS03G0743500	1914.08	495.328	3332.83	6.72853	2.75029	10.3274	0.0120658	0.593852	1.91844	-	#
													OS02G0226300	977.457	250.316	1704.6	6.80979	2.76761	9.35141	0.0122162	0.599166	1.91306	-	#
													OS09G0454900	178.544	40.3051	316.784	7.85965	2.97446	6.82012	0.0122762	0.599747	1.91094	Os09g0454900 protein; Putative S-receptor kinase,homolog [Source:UniProtKB/TrEMBL;Acc:Q67U98]	#
													OS09G0484800	935.856	239.709	1632	6.80826	2.76729	9.28878	0.0122825	0.599747	1.91071	Os09g0484800 protein; cDNA clone:002-120-F07, fullinsert sequence [Source:UniProtKB/TrEMBL;Acc:Q0J0T5]	#
													OS03G0830400	84.3225	15.9099	152.735	9.6	3.26303	5.62337	0.0123824	0.603131	1.90719	Os03g0830401 protein; PGPS/D12, putative,expressed; Putative uncharacterized proteinOSJNBa0078D06.10; Putative uncharacterized proteinOSJNBb0027B08.17 [Source:UniProtKB/TrEMBL;Acc:Q850Y8]	#
													OS10G0419400	222.09	51.9723	392.209	7.54649	2.9158	7.15757	0.012489	0.604186	1.90347	1,2-dihydroxy-3-keto-5-methylthiopentenedioxygenase 1 [Source:UniProtKB/Swiss-Prot;Acc:A1L4T4]	#
													OS01G0639600	723.488	184.555	1262.42	6.84036	2.77407	8.91494	0.0124899	0.604186	1.90344	-	#
													OS10G0529700	193.865	44.5477	343.182	7.7037	2.94555	6.95006	0.0124947	0.604186	1.90327	Glutathione S-transferase GSTU6, putative,expressed; Putative glutathione S-transferase; Putativeglutathione S-transferase OsGSTU8; cDNA clone:002-113-D07,full insert sequence[Source:UniProtKB/TrEMBL;Acc:Q945X0]	#
													OS01G0778800	1299.54	337.29	2261.8	6.7058	2.74541	9.77055	0.0125179	0.604186	1.90247	Os01g0778800 protein; Putative insulin degradingenzyme [Source:UniProtKB/TrEMBL;Acc:Q5ZCF2]	#
													OS03G0797300	108.718	22.2739	195.161	8.7619	3.13124	6.0429	0.0125204	0.604186	1.90238	-	#
													OS05G0475400	478.535	119.855	837.214	6.98525	2.80431	8.3073	0.0125389	0.604186	1.90174	-	#
													OS04G0488400	22.2149	1.06066	43.3692	40.8889	5.35364	2.76178	0.0125705	0.604186	1.90065	OJ991113_30.17 protein; Os04g0488400 protein; cDNAclone:J013159E08, full insert sequence[Source:UniProtKB/TrEMBL;Acc:Q7XUF1]	#
													OS11G0704800	273.768	65.7609	481.775	7.32616	2.87306	7.47569	0.0125963	0.604186	1.89976	Os11g0704800 protein; Rhomboid family protein,putative, expressed; Rhomboid family, putative[Source:UniProtKB/TrEMBL;Acc:Q53MA5]	#
													OS03G0334200	784.771	201.525	1368.02	6.7883	2.76305	9.03634	0.0126639	0.605683	1.89743	Expressed protein; Os03g0334200 protein; cDNAclone:J013058K09, full insert sequence; cDNAclone:J013066N20, full insert sequence[Source:UniProtKB/TrEMBL;Acc:Q10LU7]	#
													OS02G0620400	372.351	92.2774	652.424	7.07024	2.82176	7.93879	0.0128024	0.610677	1.89271	Os02g0620400 protein; Putative uncharacterizedprotein OJ1372_D06.24; cDNA clone:001-005-A12, full insertsequence [Source:UniProtKB/TrEMBL;Acc:Q6K9G4]	#
													OS03G0196600	514.951	130.461	899.44	6.89431	2.78541	8.42018	0.0128833	0.610677	1.88997	Probable serine acetyltransferase 4[Source:UniProtKB/Swiss-Prot;Acc:Q10QH1]	#
													OS02G0274100	7315.49	1947.37	12683.6	6.51319	2.70336	12.279	0.0129148	0.610677	1.88891	Peroxisomal fatty acid beta-oxidationmultifunctional protein Enoyl-CoA hydratase/3-2-trans-enoyl-CoA isomerase/3-hydroxybutyryl-CoA epimerase 3-hydroxyacyl-CoA dehydrogenase [Source:UniProtKB/Swiss-Prot;Acc:Q8W1L6]	#
													OS02G0562600	115.907	24.3952	207.418	8.50242	3.08787	6.15246	0.0129264	0.610677	1.88852	cDNA clone:J023080H22, full insert sequence[Source:UniProtKB/TrEMBL;Acc:B7F6U9]	#
													OS03G0326100	191.979	44.5477	339.411	7.61905	2.92961	6.94209	0.0129734	0.611871	1.88695	Phospholipid-transporting ATPase 1, putative,expressed [Source:UniProtKB/TrEMBL;Acc:Q10M23]	#
													OS01G0623500	788.247	204.707	1371.79	6.70121	2.74442	9.04963	0.0131983	0.618477	1.87948	Cell division cycle gene CDC48-like; Os01g0623500protein; Uncharacterized protein[Source:UniProtKB/TrEMBL;Acc:Q9AX97]	#
													OS01G0185200	5750.31	1537.96	9962.66	6.47785	2.69552	11.9346	0.013201	0.618477	1.87939	Os01g0185200 protein; Putative tRNA-glutaminesynthetase; Uncharacterized protein; cDNAclone:J013001P05, full insert sequence[Source:UniProtKB/TrEMBL;Acc:Q5VRX8]	#
													OS01G0602400	490.614	125.158	856.071	6.83992	2.77398	8.3546	0.0133395	0.62393	1.87486	Cytochrome P450 (CYP72C)-like; Os01g0602400protein; Uncharacterized protein[Source:UniProtKB/TrEMBL;Acc:Q8S1C7]	#
													OS05G0162800	31.7609	3.18198	60.3398	18.963	4.24511	3.79248	0.013415	0.626424	1.87241	transcript_id=OS05T0162800-00	#
													OS08G0275200	66.1734	11.6673	120.68	10.3434	3.37064	5.22972	0.0134381	0.626469	1.87166	-	#
													OS05G0546400	61.8718	10.6066	113.137	10.6667	3.41504	5.11441	0.0135731	0.63068	1.86732	Os05g0546400 protein; Putative uncharacterizedprotein OJ1345_B12.9[Source:UniProtKB/TrEMBL;Acc:Q6L5A5]	#
													OS11G0665600	614.181	160.16	1068.2	6.66961	2.7376	8.69217	0.0138871	0.643629	1.85739	Expressed protein[Source:UniProtKB/TrEMBL;Acc:Q2QZY8]	#
													OS05G0130100	407.411	103.945	710.878	6.839	2.77379	8.08657	0.0138973	0.643629	1.85707	Putative uncharacterized protein P0033D06.1[Source:UniProtKB/TrEMBL;Acc:Q65XU5]	#
													OS01G0113300	89.6258	18.0312	161.22	8.94118	3.16046	5.75266	0.0140193	0.648217	1.85327	Os01g0113300 protein; Putative rust resistancekinase Lr10; Uncharacterized protein; cDNAclone:J013071F06, full insert sequence[Source:UniProtKB/TrEMBL;Acc:Q657F3]	#
													OS12G0559200	4025.21	1092.48	6957.93	6.36893	2.67105	11.4289	0.0140696	0.649103	1.85172	Lipoxygenase [Source:UniProtKB/TrEMBL;Acc:Q2QNN5]	#
													OS07G0671000	105.418	22.2739	188.562	8.46561	3.08161	6.01809	0.0140845	0.649103	1.85126	Flowering-promoting factor 1-like protein 5[Source:UniProtKB/Swiss-Prot;Acc:A3BNA1]	#
													OS06G0670000	608.524	160.16	1056.89	6.59897	2.72224	8.68449	0.0143896	0.659935	1.84195	Molybdenum cofactor sulfurase[Source:UniProtKB/Swiss-Prot;Acc:Q655R6]	#
													OS07G0541900	35.591	4.24264	66.9394	15.7778	3.97982	4.07487	0.0144936	0.662467	1.83882	Os07g0541900 protein; Putative serine/threoninekinase-related protein; cDNA clone:002-145-F04, fullinsert sequence [Source:UniProtKB/TrEMBL;Acc:Q6Z5A7]	#
													OS07G0538200	120.267	26.5165	214.018	8.07111	3.01277	6.2352	0.0145176	0.662467	1.83811	Os07g0538200 protein; Putative serine/threonine-specific protein kinase; cDNA clone:J033088G15, fullinsert sequence; cDNA clone:J033131H17, full insertsequence [Source:UniProtKB/TrEMBL;Acc:Q6YVV8]	#
													OS07G0575900	120.267	26.5165	214.018	8.07111	3.01277	6.2352	0.0145176	0.662467	1.83811	Os07g0575900 protein; Putative uncharacterizedprotein OJ1065_B06.1; Putative uncharacterized proteinOJ1562_B11.134 [Source:UniProtKB/TrEMBL;Acc:Q6ZLA9]	#
													OS07G0194800	340.943	86.9741	594.913	6.84011	2.77402	7.82952	0.0145386	0.662467	1.83748	Galactosyltransferase family-like protein; cDNAclone:J023004E20, full insert sequence[Source:UniProtKB/TrEMBL;Acc:Q6ZKZ6]	#
													OS05G0414200	312.247	79.5495	544.944	6.85037	2.77618	7.70187	0.0148415	0.675182	1.82852	Os05g0414200 protein[Source:UniProtKB/TrEMBL;Acc:Q0DI60]	#
													OS02G0624400	1276.03	346.836	2205.23	6.35814	2.6686	9.77241	0.0149186	0.676679	1.82627	-	#
													OS09G0571200	284.964	72.1249	497.803	6.90196	2.78701	7.56593	0.0149223	0.676679	1.82616	Os09g0571200 protein; Putative uncharacterizedprotein B1331F11.7; cDNA clone:001-105-A01, full insertsequence [Source:UniProtKB/TrEMBL;Acc:Q651B1]	#
													OS01G0960200	30.8181	3.18198	58.4542	18.3704	4.19931	3.76958	0.0149638	0.677386	1.82496	Bzip transcription factor-like; Os01g0960200protein [Source:UniProtKB/TrEMBL;Acc:Q8RU34]	#
													OS08G0485500	95.8719	20.1525	171.591	8.51462	3.08994	5.87786	0.0150025	0.677386	1.82384	-	#
													OS03G0180800	292.153	74.2462	510.06	6.86984	2.78028	7.60438	0.0150166	0.677386	1.82343	Os03g0180800 protein; Putative uncharacterizedprotein OSJNBa0050H14.22; Putative uncharacterized proteinOSJNBb0076N15.8; ZIM motif family protein, expressed; cDNAclone:J023062P07, full insert sequence[Source:UniProtKB/TrEMBL;Acc:Q8GSI0]	#
													OS02G0484200	26.0451	2.12132	49.9689	23.5556	4.558	3.36396	0.0151871	0.683204	1.81852	-	#
													OS06G0125800	918.001	249.255	1586.75	6.36596	2.67038	9.29667	0.0153065	0.68748	1.81512	E3 ligase; Os06g0125800 protein; Zinc fingerprotein-like; cDNA clone:006-205-F10, full insertsequence; cDNA clone:J013144A04, full insert sequence[Source:UniProtKB/TrEMBL;Acc:Q9LWV9]	#
													OS12G0248600	228.985	57.2756	400.694	6.99588	2.80651	7.2431	0.0154899	0.694611	1.80995	Expressed protein; Os12g0248600 protein; cDNAclone:001-104-E04, full insert sequence[Source:UniProtKB/TrEMBL;Acc:Q2QUZ8]	#
													OS10G0109600	220.382	55.1543	385.609	6.99145	2.80559	7.1882	0.015758	0.70246	1.8025	Class III peroxidase 126; Os10g0109600 protein;Peroxidase N, putative, expressed; Putative peroxidase;cDNA clone:006-210-B12, full insert sequence; cDNAclone:J013021P04, full insert sequence[Source:UniProtKB/TrEMBL;Acc:Q7XHB1]	#
													OS04G0111225	283.609	73.1856	494.032	6.7504	2.75497	7.57097	0.015993	0.711523	1.79607	transcript_id=OS04T0111225-00	#
													OS07G0518100	55.2133	9.54594	100.881	10.5679	3.40162	4.9557	0.0160193	0.711576	1.79536	-	#
													OS03G0152000	737.63	201.525	1273.74	6.32047	2.66003	8.98483	0.0160655	0.712507	1.79411	Heavy metal-associated domain containing protein,expressed; Os03g0152000 protein[Source:UniProtKB/TrEMBL;Acc:Q10RN8]	#
													OS06G0534900	25.5737	2.12132	49.0261	23.1111	4.53051	3.35022	0.0161991	0.717082	1.79051	Putative uncharacterized protein[Source:UniProtKB/TrEMBL;Acc:A3BCE6]	#
													OS06G0716000	1199.84	333.047	2066.64	6.20524	2.63349	9.69633	0.0162194	0.717082	1.78996	-	#
													OS05G0367400	286.025	74.2462	497.803	6.70476	2.74519	7.58684	0.0162828	0.717697	1.78827	Os05g0367400 protein; Putative thiaminpyrophosphokinase; cDNA clone:002-143-B09, full insertsequence [Source:UniProtKB/TrEMBL;Acc:Q60DX1]	#
													OS04G0111200	3042.15	860.195	5224.1	6.07316	2.60245	11.0497	0.0165737	0.728185	1.78058	Os04g0111200 protein[Source:UniProtKB/TrEMBL;Acc:Q0JFE2]	#
													OS02G0710500	157.213	38.1838	276.243	7.23457	2.85491	6.68234	0.0167113	0.732491	1.77699	-	#
													OS05G0578500	175.893	43.4871	308.299	7.08943	2.82567	6.85535	0.0167235	0.732491	1.77667	Os05g0578500 protein; Putative cinnamoyl CoAreductase [Source:UniProtKB/TrEMBL;Acc:Q6L5E8]	#
													OS10G0574700	3972.05	1128.54	6815.57	6.03926	2.59437	11.4374	0.0167551	0.732739	1.77585	Expressed protein; Os10g0574700 protein; Putativeuncharacterized protein OSJNBa0003O19.3; cDNA, clone:J065006H13, full insert sequence[Source:UniProtKB/TrEMBL;Acc:Q336P6]	#
													OS09G0572900	1014.17	283.196	1745.14	6.1623	2.62347	9.45739	0.0168266	0.734727	1.774	Os09g0572900 protein; Putative phragmoplastin 12[Source:UniProtKB/TrEMBL;Acc:Q650Z3]	#
													OS07G0526400	1387.81	390.323	2385.31	6.11111	2.61143	9.91424	0.0168579	0.734957	1.7732	-	#
													OS04G0674700	405.349	109.248	701.45	6.42071	2.68273	8.11283	0.0169464	0.736991	1.77092	-	#
													OS05G0486100	512.652	140.007	885.298	6.32323	2.66066	8.45969	0.0169567	0.736991	1.77066	-	#
													OS03G0598100	437.935	118.794	757.076	6.37302	2.67198	8.22831	0.0170568	0.740129	1.7681	ACT domain containing protein, putative, expressed;ACT-domain repeat protein 5; Os03g0598100 protein;Putative ACT domain repeat protein[Source:UniProtKB/TrEMBL;Acc:Q84TZ0]	#
													OS05G0100600	777.582	216.375	1338.79	6.18736	2.62932	9.07205	0.0170813	0.740129	1.76748	-	#
													OS04G0432100	25.1023	2.12132	48.0833	22.6667	4.5025	3.33621	0.0172902	0.74689	1.7622	OSJNBa0084A10.13 protein[Source:UniProtKB/TrEMBL;Acc:Q7XQP2]	#
													OS10G0392400	1745.85	496.389	2995.3	6.03419	2.59316	10.2519	0.0173189	0.746986	1.76148	-	#
													OS02G0193300	38.007	5.3033	70.7107	13.3333	3.73697	4.27537	0.0173968	0.749203	1.75953	Os02g0193300 protein; Putative uncharacterizedprotein P0437H03.120; cDNA clone:002-140-G11, full insertsequence [Source:UniProtKB/TrEMBL;Acc:Q7F8S2]	#
													OS05G0540000	1484.81	422.143	2547.47	6.03462	2.59326	10.0182	0.0174788	0.751589	1.75749	Os05g0540000 protein; Putative glycosyltransferase[Source:UniProtKB/TrEMBL;Acc:Q53WK1]	#
													OS06G0691800	117.969	27.5772	208.361	7.55556	2.91754	6.24417	0.0176289	0.756625	1.75377	Os06g0691800 protein; Putative brassinosteroidinsensitive 1 gene [Source:UniProtKB/TrEMBL;Acc:Q5Z675]	#
													OS07G0409500	29.4039	3.18198	55.6257	17.4815	4.12776	3.7338	0.0176959	0.756625	1.75213	Os07g0409500 protein; UIP2-like protein; cDNAclone:J033085C17, full insert sequence[Source:UniProtKB/TrEMBL;Acc:Q7XAL5]	#
													OS11G0691800	61.4594	11.6673	111.251	9.53535	3.25329	5.17104	0.0177144	0.756625	1.75167	Leucine Rich Repeat family protein, expressed;Leucine Rich Repeat, putative[Source:UniProtKB/TrEMBL;Acc:Q53K07]	#
													OS03G0402800	8987.74	2603.92	15371.6	5.90324	2.56151	12.6272	0.0178073	0.756625	1.7494	Os03g0402800 protein; Putative uncharacterizedprotein OSJNBb0041J20.5; ZIM motif family protein,expressed; cDNA clone:001-040-E06, full insert sequence;cDNA clone:J013034A17, full insert sequence[Source:UniProtKB/TrEMBL;Acc:Q84R94]	#
													OS03G0599000	147.196	36.0624	258.33	7.1634	2.84064	6.59275	0.0178199	0.756625	1.74909	-	#
													OS03G0311000	224.33	58.3363	390.323	6.69091	2.7422	7.23742	0.0178314	0.756625	1.74881	Expressed protein; Os03g0311000 protein[Source:UniProtKB/TrEMBL;Acc:Q10MF2]	#
													OS02G0682300	315.841	84.8528	546.829	6.44444	2.68806	7.75092	0.017837	0.756625	1.74868	Os02g0682300 protein; Putative uncharacterizedprotein OJ1123_G04.7[Source:UniProtKB/TrEMBL;Acc:Q6EU38]	#
													OS05G0205050	117.498	27.5772	207.418	7.52137	2.91099	6.2409	0.0178964	0.757044	1.74723	Aquaporin NIP1-3 [Source:UniProtKB/Swiss-Prot;Acc:Q0DK16]	#
													OS01G0305200	1649.8	473.054	2826.54	5.97509	2.57896	10.1753	0.0179328	0.75728	1.74635	Os01g0305200 protein; Putative uncharacterizedprotein P0475H04.34; Putative uncharacterized proteinP0552C05.13; cDNA clone:001-102-C01, full insert sequence[Source:UniProtKB/TrEMBL;Acc:Q657U9]	#
													OS06G0730200	113.196	26.5165	199.876	7.53778	2.91414	6.18589	0.0182539	0.769689	1.73864	Os06g0730200 protein[Source:UniProtKB/TrEMBL;Acc:C7J4A6]	#
													OS02G0215200	98.3468	22.2739	174.42	7.83069	2.96914	5.96185	0.0183033	0.769701	1.73747	Histone deacetylase[Source:UniProtKB/TrEMBL;Acc:Q6YV04]	#
													OS02G0190300	723.665	204.707	1242.62	6.07024	2.60175	8.9783	0.0183087	0.769701	1.73734	Putative multidrug resistance protein[Source:UniProtKB/Swiss-Prot;Acc:Q6YUU5]	#
													OS02G0551700	75.8372	15.9099	135.765	8.53333	3.09311	5.53841	0.0184649	0.774073	1.73365	-	#
													OS03G0373300	24.6309	2.12132	47.1405	22.2222	4.47393	3.32193	0.0184675	0.774073	1.73359	transcript_id=OS03T0373300-01	#
													OS01G0746400	19.8579	1.06066	38.6552	36.4444	5.18763	2.67878	0.018527	0.774268	1.7322	Carotenoid cleavage dioxygenase 8 homolog B,chloroplastic [Source:UniProtKB/Swiss-Prot;Acc:Q8LIY8]	#
													OS07G0537400	19.8579	1.06066	38.6552	36.4444	5.18763	2.67878	0.018527	0.774268	1.7322	transcript_id=OS07T0537400-01	#
													OS03G0351700	33.234	4.24264	62.2254	14.6667	3.87447	4.0222	0.0185544	0.774268	1.73155	Expressed protein; Os03g0351700 protein; cDNAclone:002-144-E02, full insert sequence[Source:UniProtKB/TrEMBL;Acc:Q10LG4]	#
													OS12G0541300	86.3849	19.0919	153.678	8.04938	3.00888	5.75933	0.018968	0.788038	1.72198	Respiratory burst oxidase, putative, expressed[Source:UniProtKB/TrEMBL;Acc:Q2QP56]	#
													OS08G0520000	4159.73	1222.94	7096.52	5.80283	2.53676	11.5245	0.0190524	0.79038	1.72005	Os08g0520000 protein; Putative mitochondrial energytransfer protein; cDNA clone:001-117-E10, full insertsequence [Source:UniProtKB/TrEMBL;Acc:Q6YZW6]	#
													OS03G0667100	2140.65	627.911	3653.39	5.81832	2.5406	10.5647	0.0192848	0.79768	1.71478	-	#
													OS09G0554300	5551.08	1651.45	9450.72	5.72269	2.51669	11.9479	0.0198173	0.817312	1.70296	-	#
													OS01G0508100	167.879	43.4871	292.271	6.72087	2.74865	6.81684	0.0199434	0.820267	1.7002	-	#
													OS06G0702600	437.758	124.097	751.419	6.05508	2.59815	8.2544	0.0199881	0.820267	1.69923	-	#
													OS08G0542700	395.096	111.369	678.823	6.09524	2.60768	8.10305	0.020008	0.820267	1.6988	Os08g0542700 protein; cDNA clone:J023112E24, fullinsert sequence [Source:UniProtKB/TrEMBL;Acc:Q0J407]	#
													OS05G0392700	1921.44	568.514	3274.38	5.75954	2.52595	10.414	0.0200185	0.820267	1.69857	-	#
													OS07G0130100	51.9134	9.54594	94.2809	9.87654	3.30401	4.90689	0.0200867	0.820267	1.69709	-	#
													OS03G0815100	7808.87	2334.51	13283.2	5.68994	2.50841	12.4431	0.0200922	0.820267	1.69697	-	#
													OS06G0523100	3873.59	1155.06	6592.12	5.70717	2.51278	11.4301	0.0201326	0.820731	1.6961	Loricrin-like; Os06g0523100 protein[Source:UniProtKB/TrEMBL;Acc:Q654E3]	#
													OS03G0746900	62.9325	12.7279	113.137	8.88889	3.152	5.24593	0.0202854	0.825769	1.69282	Expressed protein; Os03g0746900 protein; Putativeuncharacterized protein OJ1124_H03.16; cDNA clone:002-127-D05, full insert sequence[Source:UniProtKB/TrEMBL;Acc:Q94GP7]	#
													OS06G0699301	170.295	44.5477	296.042	6.6455	2.73238	6.84347	0.0204557	0.82962	1.68919	transcript_id=OS06T0699301-00	#
													OS07G0130800	237.411	64.7003	410.122	6.3388	2.66421	7.3478	0.0204949	0.82962	1.68835	-	#
													OS10G0442950	396.098	112.43	679.765	6.04612	2.59601	8.11089	0.0204985	0.82962	1.68828	ABC transporter family protein, putative, expressed[Source:UniProtKB/TrEMBL;Acc:Q337T0]	#
													OS06G0506600	3674.48	1100.97	6248	5.67502	2.50462	11.3569	0.0205269	0.82962	1.68768	transcript_id=OS06T0506600-01	#
													OS11G0126900	87.858	20.1525	155.563	7.7193	2.94847	5.80712	0.0207996	0.834928	1.68194	Os11g0126900 protein[Source:UniProtKB/TrEMBL;Acc:Q0IUZ3]	#
													OS03G0439000	119.972	29.6985	210.246	7.07937	2.82362	6.30413	0.020806	0.834928	1.68181	Os03g0439000 protein[Source:UniProtKB/TrEMBL;Acc:Q0DQX3]	#
													OS07G0635300	119.972	29.6985	210.246	7.07937	2.82362	6.30413	0.020806	0.834928	1.68181	Os07g0635300 protein[Source:UniProtKB/TrEMBL;Acc:Q0D4C4]	#
													OS06G0602500	168.409	44.5477	292.271	6.56085	2.71388	6.83422	0.0213276	0.853437	1.67106	Serine/threonine-protein kinase[Source:UniProtKB/TrEMBL;Acc:Q69XK0]	#
													OS04G0509600	756.781	223.799	1289.76	5.76303	2.52683	9.06948	0.0214398	0.855766	1.66878	Ammonium transporter 1 member 1[Source:UniProtKB/Swiss-Prot;Acc:Q7XQ12]	#
													OS01G0261200	3806.12	1154	6458.24	5.59641	2.4845	11.4147	0.0214464	0.855766	1.66865	NAC domain-containing protein 74[Source:UniProtKB/Swiss-Prot;Acc:Q7GCL7]	#
													OS05G0531100	171.297	45.6084	296.985	6.51163	2.70302	6.86274	0.0216177	0.857753	1.66519	Os05g0531100 protein; Putative uncharacterizedprotein OJ1131_E09.14; Putative uncharacterized proteinOSJNBa0053E05.3; cDNA clone:002-188-H07, full insertsequence [Source:UniProtKB/TrEMBL;Acc:Q75K56]	#
													OS08G0203201	72.5374	15.9099	129.165	8.11852	3.02122	5.50246	0.0217581	0.858443	1.66238	Putative uncharacterized protein[Source:UniProtKB/TrEMBL;Acc:B9FZK1]	#
													OS01G0105300	18.9151	1.06066	36.7696	34.6667	5.11548	2.6427	0.0217845	0.858443	1.66185	transcript_id=OS01T0105300-01	#
													OS02G0624100	18.9151	1.06066	36.7696	34.6667	5.11548	2.6427	0.0217845	0.858443	1.66185	Putative wall-associated kinase 2 (WAK2)[Source:UniProtKB/TrEMBL;Acc:Q6K1S9]	#
													OS10G0381200	18.9151	1.06066	36.7696	34.6667	5.11548	2.6427	0.0217845	0.858443	1.66185	Putative uncharacterized protein[Source:UniProtKB/TrEMBL;Acc:B9G5H0]	#
													OS08G0445700	292.624	82.7315	502.517	6.07407	2.60266	7.6717	0.021787	0.858443	1.6618	-	#
													OS03G0131000	114.728	28.6378	200.818	7.01235	2.8099	6.2448	0.0219687	0.86414	1.6582	Os03g0131000 protein[Source:UniProtKB/TrEMBL;Acc:Q0DVG5]	#
													OS01G0908700	5038.14	1540.08	8536.19	5.5427	2.47059	11.8241	0.0219927	0.86414	1.65772	Copine III-like; Os01g0908700 protein[Source:UniProtKB/TrEMBL;Acc:Q5N6Z8]	#
													OS03G0289800	128.635	32.8805	224.389	6.82437	2.7707	6.42451	0.0220285	0.864344	1.65701	Os03g0289800 protein; Oxidoreductase, 2OG-Feoxygenase family protein, expressed; cDNA clone:001-024-H01, full insert sequence; cDNA clone:J023003A10, fullinsert sequence [Source:UniProtKB/TrEMBL;Acc:Q10MY3]	#
													OS01G0954500	170.354	45.6084	295.099	6.47028	2.69383	6.85814	0.0220685	0.864713	1.65623	Os01g0954500 protein; Putative LRP1; cDNAclone:J033093N15, full insert sequence[Source:UniProtKB/TrEMBL;Acc:Q941Y5]	#
													OS04G0422300	149.258	39.2444	259.272	6.60661	2.72391	6.65637	0.0221951	0.868467	1.65374	Os04g0422300 protein; cDNA clone:002-124-C05, fullinsert sequence [Source:UniProtKB/TrEMBL;Acc:Q0JD84]	#
													OS02G0515200	390.971	113.491	668.452	5.88993	2.55825	8.10555	0.0222629	0.869917	1.65242	-	#
													OS10G0580900	2917.11	892.015	4942.2	5.54049	2.47001	11.0359	0.0223	0.870164	1.65169	Expressed protein; Os10g0580900 protein; Putativeuncharacterized protein OSJNBa0056G17.7; cDNA clone:006-204-F07, full insert sequence; cDNA clone:J023141G14, fullinsert sequence [Source:UniProtKB/TrEMBL;Acc:Q7XBR1]	#
													OS09G0532000	764.618	229.103	1300.13	5.6749	2.50459	9.09215	0.02247	0.875587	1.6484	-	#
													OS08G0404900	23.2167	2.12132	44.312	20.8889	4.38466	3.27729	0.0225981	0.876912	1.64593	-	#
													OS11G0579400	23.2167	2.12132	44.312	20.8889	4.38466	3.27729	0.0225981	0.876912	1.64593	Os11g0579400 protein[Source:UniProtKB/TrEMBL;Acc:Q0IS06]	#
													OS04G0471300	396.274	115.612	676.937	5.85525	2.54973	8.12801	0.0226015	0.876912	1.64586	OSJNBa0089K21.10 protein; Os04g0471300 protein;cDNA clone:J023027N05, full insert sequence[Source:UniProtKB/TrEMBL;Acc:Q7XQM6]	#
													OS02G0769800	529.152	156.978	901.325	5.74174	2.52149	8.55516	0.0227612	0.879653	1.64281	Os02g0769800 protein; cDNA clone:001-109-D01, fullinsert sequence [Source:UniProtKB/TrEMBL;Acc:Q0DX79]	#
													OS05G0104700	39.0087	6.36396	71.6535	11.2593	3.49304	4.41645	0.0228386	0.880442	1.64133	Os05g0104700 protein; Putative polygalacturonaseinhibitor; cDNA clone:002-149-A03, full insert sequence[Source:UniProtKB/TrEMBL;Acc:Q65XJ2]	#
													OS02G0771400	35.1786	5.3033	65.0538	12.2667	3.61667	4.21523	0.0229062	0.880442	1.64005	Os02g0771400 protein[Source:UniProtKB/TrEMBL;Acc:Q0DX67]	#
													OS11G0129700	35.1786	5.3033	65.0538	12.2667	3.61667	4.21523	0.0229062	0.880442	1.64005	Os11g0129700 protein[Source:UniProtKB/TrEMBL;Acc:C7J9D0]	#
													OS01G0558100	223.623	62.579	384.666	6.14689	2.61986	7.27753	0.0229063	0.880442	1.64005	Os01g0558100 protein; Putative tau class GSTprotein 4; Uncharacterized protein[Source:UniProtKB/TrEMBL;Acc:Q8S9U5]	#
													OS04G0449400	1545.62	473.054	2618.18	5.53463	2.46849	10.1201	0.0229704	0.881706	1.63883	transcript_id=OS04T0449400-01	#
													OS08G0389700	1801.83	553.665	3049.99	5.50873	2.46172	10.3437	0.0231299	0.886625	1.63583	-	#
													OS01G0385400	60.5755	12.7279	108.423	8.51852	3.0906	5.21523	0.02331	0.891083	1.63246	-	#
													OS02G0704600	3300.07	1022.48	5577.66	5.45505	2.44759	11.2216	0.0233479	0.891083	1.63175	Os02g0704600 protein; Putative uncharacterizedprotein P0724B10.36; cDNA, clone: J065163N21, full insertsequence [Source:UniProtKB/TrEMBL;Acc:Q6YVI2]	#
													OS10G0139700	53.3866	10.6066	96.1665	9.06667	3.18057	4.99718	0.0233696	0.891083	1.63135	-	#
													OS04G0488700	338.292	98.6414	577.942	5.85902	2.55066	7.89945	0.0233723	0.891083	1.6313	OJ991113_30.20 protein; Os04g0488700 protein[Source:UniProtKB/TrEMBL;Acc:Q7XUE9]	#
													OS12G0617400	122.919	31.8198	214.018	6.72593	2.74973	6.36672	0.0235423	0.89529	1.62815	transcript_id=OS12T0617400-01	#
													OS09G0127300	894.313	272.59	1516.04	5.56161	2.4755	9.32834	0.0235461	0.89529	1.62808	Os09g0127300 protein; Putative cinnamoyl-CoAreductase; cDNA clone:J023051O20, full insert sequence[Source:UniProtKB/TrEMBL;Acc:Q6K3G8]	#
													OS04G0671200	6894.53	2151.02	11638	5.41048	2.43576	12.2887	0.0236414	0.895546	1.62633	OSJNBa0043A12.39 protein; Os04g0671200 protein[Source:UniProtKB/TrEMBL;Acc:Q7XR46]	#
													OS10G0204400	18.4437	1.06066	35.8267	33.7778	5.078	2.62396	0.0236586	0.895546	1.62601	-	#
													OS07G0558000	1505.55	464.569	2546.53	5.48148	2.45457	10.087	0.0237135	0.895546	1.625	Os07g0558000 protein; Putative ubiquinonebiosynthesis protein AarF; cDNA clone:J033070D21, fullinsert sequence [Source:UniProtKB/TrEMBL;Acc:Q6Z415]	#
													OS01G0966100	787.363	239.709	1335.02	5.56932	2.4775	9.14389	0.0237454	0.895546	1.62442	Os01g0966100 protein[Source:UniProtKB/TrEMBL;Acc:Q0JFR5]	#
													OS06G0158100	49.5564	9.54594	89.5669	9.38272	3.23001	4.86989	0.0237489	0.895546	1.62436	Os06g0158100 protein; Transcription factor WRKY35[Source:UniProtKB/TrEMBL;Acc:Q5VMX9]	#
													OS11G0213800	207.83	58.3363	357.325	6.12525	2.61477	7.17371	0.0237687	0.895546	1.62399	-	#
													OS07G0267200	38.5373	6.36396	70.7107	11.1111	3.47393	4.40689	0.0238381	0.895546	1.62273	-	#
													OS12G0209901	552.781	166.524	939.038	5.63907	2.49546	8.62731	0.0238972	0.896573	1.62165	NB-ARC domain containing protein, expressed[Source:UniProtKB/TrEMBL;Acc:Q2QW36]	#
													OS03G0339400	45.7262	8.48528	82.9672	9.77778	3.28951	4.72972	0.024139	0.900859	1.61728	Os03g0339400 protein[Source:UniProtKB/TrEMBL;Acc:C7IZT8]	#
													OS10G0134250	45.7262	8.48528	82.9672	9.77778	3.28951	4.72972	0.024139	0.900859	1.61728	transcript_id=OS10T0134250-01	#
													OS02G0262800	176.187	48.7904	303.585	6.22222	2.63743	6.92724	0.024289	0.903334	1.61459	-	#
													OS01G0703400	2834.32	886.712	4781.93	5.39288	2.43105	11.0078	0.0243131	0.903334	1.61416	-	#
													OS12G0120400	101.352	25.4558	177.248	6.96296	2.7997	6.06978	0.0243325	0.903334	1.61381	Os12g0120400 protein[Source:UniProtKB/TrEMBL;Acc:Q0IQH7]	#
													OS03G0388500	1051.35	324.562	1778.14	5.47858	2.4538	9.56925	0.0243332	0.903334	1.6138	-	#
													OS03G0571900	1547.5	481.54	2613.47	5.42731	2.44024	10.1316	0.0244275	0.905645	1.61212	-	#
													OS04G0516600	2542.81	798.677	4286.95	5.36757	2.42427	10.8536	0.0247607	0.914386	1.60624	OSJNBb0072M01.18 protein; Os04g0516600 protein;cDNA clone:001-031-C08, full insert sequence; cDNAclone:J023133K04, full insert sequence[Source:UniProtKB/TrEMBL;Acc:Q7X634]	#
													OS10G0517500	3211.74	1010.81	5412.67	5.35479	2.42083	11.1917	0.0247763	0.914386	1.60596	Cys/Met metabolism PLP-dependent enzyme familyprotein, expressed; Os10g0517500 protein; Putative gamma-lyase; cDNA clone:J023092C09, full insert sequence[Source:UniProtKB/TrEMBL;Acc:Q7XCS3]	#
													OS01G0692100	104.239	26.5165	181.962	6.86222	2.77868	6.11816	0.0247927	0.914386	1.60568	Os01g0692100 protein; Putative uncharacterizedprotein P0034C09.23; Uncharacterized protein; cDNA, clone:J100032K22, full insert sequence[Source:UniProtKB/TrEMBL;Acc:Q8RZY8]	#
													OS01G0728300	378.715	113.491	643.939	5.67394	2.50435	8.0786	0.0250918	0.921918	1.60047	-	#
													OS04G0629300	285.141	83.7922	486.489	5.80591	2.53752	7.6575	0.0250949	0.921918	1.60042	OSJNBa0089N06.14 protein; Os04g0629300 protein;cDNA clone:J033089H07, full insert sequence[Source:UniProtKB/TrEMBL;Acc:Q0J9V7]	#
													OS11G0170300	578.354	177.13	979.579	5.53027	2.46735	8.70234	0.0252013	0.923428	1.59858	CBS domain-containing protein, putative, expressed;cDNA, clone: J065042D15, full insert sequence[Source:UniProtKB/TrEMBL;Acc:Q2RA11]	#
													OS04G0569100	167.584	46.669	288.5	6.18182	2.62803	6.85841	0.0252892	0.925027	1.59706	Homeobox-leucine zipper protein ROC4[Source:UniProtKB/Swiss-Prot;Acc:Q7Y0V9]	#
													OS12G0608500	30.4056	4.24264	56.5685	13.3333	3.73697	3.95345	0.0253105	0.925027	1.5967	Os12g0608500 protein; Protein kinase domaincontaining protein, expressed[Source:UniProtKB/TrEMBL;Acc:Q2QMD5]	#
													OS03G0221600	48.6136	9.54594	87.6812	9.18519	3.19931	4.85454	0.0254309	0.927927	1.59464	Os03g0221600 protein[Source:UniProtKB/TrEMBL;Acc:Q0DTV9]	#
													OS01G0772400	610.056	187.737	1032.38	5.49906	2.45918	8.78216	0.0254555	0.927927	1.59422	Aromatic-rich family protein-like; Os01g0772400protein [Source:UniProtKB/TrEMBL;Acc:Q5N8Y6]	#
													OS06G0201500	86.5027	21.2132	151.792	7.15556	2.83906	5.82642	0.0255127	0.928266	1.59324	Putative uncharacterized protein OJ1147_D11.29[Source:UniProtKB/TrEMBL;Acc:Q69VV5]	#
													OS03G0841100	343.713	102.884	584.542	5.68156	2.50629	7.93802	0.0255305	0.928266	1.59294	Calcium binding EGF domain containing protein,expressed; Os03g0841100 protein[Source:UniProtKB/TrEMBL;Acc:Q10AU5]	#
													OS02G0569400	17.9723	1.06066	34.8839	32.8889	5.03953	2.60473	0.025721	0.92939	1.58971	Ent-cassadiene C11-alpha-hydroxylase 2[Source:UniProtKB/Swiss-Prot;Acc:Q6YTF1]	#
													OS05G0527100	17.9723	1.06066	34.8839	32.8889	5.03953	2.60473	0.025721	0.92939	1.58971	Putative flavonol glucosyltransferase[Source:UniProtKB/TrEMBL;Acc:Q65X83]	#
													OS06G0637400	17.9723	1.06066	34.8839	32.8889	5.03953	2.60473	0.025721	0.92939	1.58971	Os06g0637400 protein; cDNA clone:J013053C20, fullinsert sequence [Source:UniProtKB/TrEMBL;Acc:Q0DAR2]	#
													OS05G0305900	2189.08	693.672	3684.5	5.31159	2.40914	10.6427	0.0257259	0.92939	1.58963	Os05g0305900 protein[Source:UniProtKB/TrEMBL;Acc:Q0DJA8]	#
													OS01G0837000	1312.74	413.657	2211.83	5.34701	2.41873	9.90166	0.0258392	0.930593	1.58772	Ankyrin-like protein[Source:UniProtKB/TrEMBL;Acc:Q5QMH5]	#
													OS03G0305100	2605.75	828.376	4383.12	5.29122	2.4036	10.8959	0.0258807	0.930593	1.58702	AMP-binding enzyme family protein, expressed;Os03g0305100 protein[Source:UniProtKB/TrEMBL;Acc:Q10MK9]	#
													OS03G0285200	451.723	137.886	765.561	5.55214	2.47304	8.34385	0.025891	0.930593	1.58685	-	#
													OS01G0329800	222.326	64.7003	379.952	5.8725	2.55397	7.29269	0.0262026	0.939778	1.58166	-	#
													OS08G0150700	215.609	62.579	368.638	5.89077	2.55846	7.24683	0.0262463	0.939778	1.58093	-	#
													OS09G0452900	1019.12	321.38	1716.86	5.34213	2.41742	9.53684	0.0263814	0.94235	1.5787	Os09g0452900 protein; Putative Avr9 elicitorresponse protein; cDNA clone:J013146K16, full insertsequence [Source:UniProtKB/TrEMBL;Acc:Q67UZ8]	#
													OS08G0514000	33.7643	5.3033	62.2254	11.7333	3.55254	4.18316	0.0264146	0.94235	1.57816	Putative uncharacterized protein[Source:UniProtKB/TrEMBL;Acc:A3BUT5]	#
													OS03G0693000	1610.49	512.299	2708.69	5.28732	2.40254	10.2021	0.0264516	0.94235	1.57755	cDNA, clone: J075153F01, full insert sequence[Source:UniProtKB/TrEMBL;Acc:B7F9A7]	#
													OS08G0558100	442.177	135.765	748.59	5.51389	2.46307	8.3165	0.0265373	0.944214	1.57614	-	#
													OS12G0135051	51.5009	10.6066	92.3953	8.71111	3.12286	4.96832	0.0265724	0.944273	1.57557	transcript_id=OS12T0135051-00	#
													OS03G0773300	2136.17	683.065	3589.27	5.25466	2.3936	10.6127	0.0266331	0.945239	1.57458	-	#
													OS04G0632600	37.1231	6.36396	67.8823	10.6667	3.41504	4.37744	0.0271587	0.959076	1.56609	transcript_id=OS04T0632600-00	#
													OS02G0704300	1433.6	459.266	2407.93	5.24301	2.39039	10.0384	0.0273227	0.96246	1.56348	Os02g0704300 protein[Source:UniProtKB/TrEMBL;Acc:Q0DYB5]	#
													OS03G0182400	2104.35	678.823	3529.88	5.2	2.37851	10.5961	0.027532	0.96694	1.56016	Os03g0182400 protein; SacIy domain containingprotein, expressed; cDNA clone:J013151A15, full insertsequence [Source:UniProtKB/TrEMBL;Acc:Q10QV1]	#
													OS01G0716500	880.584	280.014	1481.15	5.28956	2.40315	9.33093	0.0275385	0.96694	1.56006	Embryonic abundant protein-like; Os01g0716500protein; Uncharacterized protein; cDNA clone:J033040A11,full insert sequence[Source:UniProtKB/TrEMBL;Acc:Q8S1M1]	#
													OS03G0802500	1111.51	355.321	1867.7	5.25638	2.39407	9.67002	0.0275525	0.96694	1.55984	ATPase 2, putative, expressed; Os03g0802500protein; Putative AAA-type ATPase; cDNA clone:001-037-A09,full insert sequence; cDNA clone:J023061A01, full insertsequence [Source:UniProtKB/TrEMBL;Acc:Q84SZ7]	#
													OS01G0708900	1305.02	418.961	2191.09	5.22982	2.38676	9.90405	0.0276896	0.970544	1.55768	Graves disease mitochondrial solute carrierprotein-like; Os01g0708900 protein; Uncharacterizedprotein; cDNA clone:J013050L21, full insert sequence[Source:UniProtKB/TrEMBL;Acc:Q5NAJ0]	#
													OS06G0200700	21.8025	2.12132	41.4836	19.5556	4.28951	3.22972	0.0278361	0.974472	1.55539	Os06g0200700 protein[Source:UniProtKB/TrEMBL;Acc:Q0DDT7]	#
													OS02G0585100	335.228	102.884	567.571	5.51661	2.46378	7.91677	0.0280257	0.979157	1.55244	-	#
													OS03G0283200	133.584	37.1231	230.045	6.19683	2.63153	6.53001	0.0280416	0.979157	1.5522	Protein IN2-1 homolog A [Source:UniProtKB/Swiss-Prot;Acc:Q10N44]	#
													OS01G0925100	123.508	33.9411	213.075	6.27778	2.65025	6.41009	0.0282576	0.982754	1.54887	Os01g0925100 protein[Source:UniProtKB/TrEMBL;Acc:Q0JGG1]	#
													OS02G0621300	580.122	183.494	976.75	5.32306	2.41226	8.72572	0.0282971	0.982754	1.54826	-	#
													OS03G0264400	2712.05	883.53	4540.57	5.13912	2.36152	10.9679	0.0283162	0.982754	1.54796	Anthranilate synthase alpha 2 subunit; Anthranilatesynthase component I family protein, expressed;Os03g0264400 protein[Source:UniProtKB/TrEMBL;Acc:Q9XJ29]	#
													OS07G0537500	710.289	226.981	1193.6	5.25857	2.39467	9.02376	0.0286481	0.993053	1.5429	Os07g0537500 protein[Source:UniProtKB/TrEMBL;Acc:Q0D5T4]	#
													OS04G0475600	381.366	118.794	643.939	5.42063	2.43846	8.11155	0.0287202	0.994332	1.54181	OSJNBa0022H21.12 protein; Os04g0475600 protein;cDNA clone:001-123-C10, full insert sequence; cDNAclone:J033028J23, full insert sequence[Source:UniProtKB/TrEMBL;Acc:Q7XKU5]	#
													OS03G0235000	155.21	44.5477	265.872	5.96825	2.57731	6.76593	0.0288706	0.998314	1.53954	transcript_id=OS03T0235000-01	#
													OS04G0497000	22481.5	7444.77	37518.1	5.03953	2.33329	14.0287	0.0293263	1	1.53274	-	#
													OS11G0129800	186.44	55.1543	317.727	5.76068	2.52624	7.04852	0.0295022	1	1.53015	-	#
													OS01G0850100	1924.98	632.153	3217.81	5.09023	2.34773	10.478	0.029521	1	1.52987	-	#
													OS11G0474500	28.9914	4.24264	53.7401	12.6667	3.66297	3.91645	0.0297438	1	1.5266	Os11g0474533 protein[Source:UniProtKB/TrEMBL;Acc:Q2R4H4]	#
													OS06G0711200	21.3311	2.12132	40.5408	19.1111	4.25634	3.21313	0.0298848	1	1.52455	Os06g0711200 protein; Putative uncharacterizedprotein OJ1663_H12.2; Putative uncharacterized proteinP0655A07.35; cDNA clone:002-150-F09, full insert sequence[Source:UniProtKB/TrEMBL;Acc:Q5Z7Y9]	#
													OS06G0356800	649.949	210.011	1089.89	5.18967	2.37564	8.90214	0.0301217	1	1.52112	Os06g0356800 protein; cDNA, clone: J075005N23, fullinsert sequence [Source:UniProtKB/TrEMBL;Acc:B7F946]	#
													OS02G0808800	25.1612	3.18198	47.1405	14.8148	3.88897	3.61441	0.0301364	1	1.52091	-	#
													OS07G0162400	242.655	74.2462	411.065	5.53651	2.46898	7.44873	0.0301899	1	1.52014	Os07g0162400 protein; Putative cell deathassociated protein; cDNA clone:006-306-D11, full insertsequence [Source:UniProtKB/TrEMBL;Acc:Q8GSJ3]	#
													OS07G0551300	2820.53	935.502	4705.56	5.02998	2.33055	11.0349	0.0302335	1	1.51951	Serine/threonine-protein kinase[Source:UniProtKB/TrEMBL;Acc:Q7EZ32]	#
													OS01G0158400	341.12	107.127	575.114	5.36854	2.42453	7.95544	0.0302496	1	1.51928	Os01g0158400 protein; Putative lectin 2; cDNAclone:001-121-G12, full insert sequence[Source:UniProtKB/TrEMBL;Acc:Q5ZEM1]	#
													OS08G0331900	49.6153	10.6066	88.624	8.35556	3.06274	4.93826	0.0303059	1	1.51847	Os08g0331900 protein[Source:UniProtKB/TrEMBL;Acc:Q0J6D6]	#
													OS01G0848900	283.491	88.0348	478.947	5.44043	2.44372	7.68186	0.0304072	1	1.51702	-	#
													OS03G0327800	114.433	31.8198	197.047	6.19259	2.63054	6.30712	0.0306058	1	1.5142	-	#
													OS10G0529400	181.196	54.0937	308.299	5.69935	2.5108	7.01279	0.0307379	1	1.51233	Glutathione S-transferase GSTU6, putative,expressed; Putative glutathione S-transferase; Putativeglutathione S-transferase OsGSTU9[Source:UniProtKB/TrEMBL;Acc:Q945W9]	#
													OS01G0597600	759.551	248.194	1270.91	5.12061	2.35632	9.13348	0.0308399	1	1.51089	-	#
													OS02G0118200	1504.61	498.51	2510.7	5.03641	2.33239	10.1277	0.0308523	1	1.51071	Os02g0118200 protein; Putative uncharacterizedprotein OJ1217_F02.5[Source:UniProtKB/TrEMBL;Acc:Q6ZH46]	#
													OS07G0541400	393.034	125.158	660.909	5.2806	2.4007	8.16796	0.0308566	1	1.51065	-	#
													OS06G0168500	1142.92	377.595	1908.25	5.05368	2.33734	9.72936	0.0310304	1	1.50821	-	#
													OS04G0691400	269.113	83.7922	454.434	5.42335	2.43918	7.60834	0.031111	1	1.50709	-	#
													OS10G0376900	52.5027	11.6673	93.3381	8	3	5.04439	0.0312419	1	1.50526	-	#
													OS03G0777000	174.007	51.9723	296.042	5.69615	2.50999	6.95467	0.0312821	1	1.5047	NAC-domain containing protein 9, putative,expressed; Os03g0777000 protein; Putative NAC domainprotein; Putative NAM (No apical meristem) protein[Source:UniProtKB/TrEMBL;Acc:Q8S7I7]	#
													OS01G0176100	42.4264	8.48528	76.3675	9	3.16993	4.66993	0.0313782	1	1.50337	-	#
													OS09G0403000	28.52	4.24264	52.7973	12.4444	3.63743	3.90368	0.0314177	1	1.50283	-	#
													OS08G0448000	471.876	152.735	791.017	5.17901	2.37268	8.44123	0.0316684	1	1.49937	-	#
													OS03G0145500	1377.97	459.266	2296.68	5.00077	2.32215	10.0043	0.03168	1	1.49922	DENN domain containing protein, expressed;Os03g0145500 protein; cDNA clone:J013074H13, full insertsequence [Source:UniProtKB/TrEMBL;Acc:Q10RU8]	#
													OS01G0627400	267.227	83.7922	450.663	5.37834	2.42716	7.60232	0.0319287	1	1.49582	-	#
													OS01G0728200	55.39	12.7279	98.0521	7.7037	2.94555	5.1427	0.0320653	1	1.49396	Os01g0728200 protein; Putative uncharacterizedprotein P0456A01.13 [Source:UniProtKB/TrEMBL;Acc:Q5JNN5]	#
													OS04G0679000	24.6898	3.18198	46.1976	14.5185	3.85982	3.59984	0.0320655	1	1.49396	OSJNBb0017I01.3 protein; Os04g0678900 protein[Source:UniProtKB/TrEMBL;Acc:Q7XKF1]	#
													OS12G0257600	20.8597	2.12132	39.598	18.6667	4.22239	3.19616	0.0321095	1	1.49337	Putative uncharacterized protein[Source:UniProtKB/TrEMBL;Acc:B9GCM5]	#
													OS09G0380600	35.2375	6.36396	64.111	10.0741	3.33258	4.33621	0.0324656	1	1.48858	Os09g0380600 protein; Putative uncharacterizedprotein P0027G10.40; cDNA clone:001-119-B08, full insertsequence [Source:UniProtKB/TrEMBL;Acc:Q6H5A6]	#
													OS09G0502500	35.2375	6.36396	64.111	10.0741	3.33258	4.33621	0.0324656	1	1.48858	-	#
													OS07G0130200	38.5962	7.42462	69.7679	9.39683	3.23217	4.5084	0.0326032	1	1.48674	Os07g0130200 protein; Putative receptor kinaseLecrk [Source:UniProtKB/TrEMBL;Acc:Q6YT57]	#
													OS07G0592600	38.5962	7.42462	69.7679	9.39683	3.23217	4.5084	0.0326032	1	1.48674	Probable indole-3-acetic acid-amido synthetaseGH3.8 [Source:UniProtKB/Swiss-Prot;Acc:Q0D4Z6]	#
													OS12G0123700	87.092	23.3345	150.849	6.46465	2.69257	5.89068	0.0327159	1	1.48524	Os12g0123700 protein[Source:UniProtKB/TrEMBL;Acc:Q0IQG2]	#
													OS03G0224700	1825.1	616.244	3033.96	4.92331	2.29963	10.4172	0.0327818	1	1.48437	-	#
													OS11G0579900	16.5581	1.06066	32.0555	30.2222	4.91754	2.54373	0.0332681	1	1.47797	Os11g0579900 protein; Pumilio-family RNA bindingrepeat containing protein, expressed; cDNAclone:J033091K07, full insert sequence[Source:UniProtKB/TrEMBL;Acc:Q2R241]	#
													OS02G0201300	180.312	55.1543	305.47	5.53846	2.46949	7.02014	0.0333512	1	1.47689	Os02g0201300 protein[Source:UniProtKB/TrEMBL;Acc:Q0E300]	#
													OS12G0133100	757.488	253.498	1261.48	4.97629	2.31507	9.14336	0.0336291	1	1.47328	Transporter, putative, expressed[Source:UniProtKB/TrEMBL;Acc:H2KWZ0]	#
													OS07G0538300	31.4073	5.3033	57.5114	10.8444	3.43888	4.12633	0.033757	1	1.47164	-	#
													OS01G0760900	41.4836	8.48528	74.4819	8.77778	3.13386	4.65189	0.0338961	1	1.46985	Probable protein ABIL5 [Source:UniProtKB/Swiss-Prot;Acc:Q5JMF2]	#
													OS03G0270000	213.487	66.8216	360.153	5.38977	2.43022	7.27735	0.0339159	1	1.4696	-	#
													OS10G0521900	1777.37	605.637	2949.11	4.86943	2.28375	10.3842	0.0339402	1	1.46929	Putative membrane protein[Source:UniProtKB/TrEMBL;Acc:Q8LNI7]	#
													OS04G0398000	64.0521	15.9099	112.194	7.05185	2.818	5.40085	0.0340221	1	1.46824	-	#
													OS09G0491708	753.717	253.498	1253.94	4.94654	2.30642	9.13904	0.0342572	1	1.46525	AT-hook motif nuclear localized protein 2;Os09g0491708 protein; cDNA clone:001-124-A12, full insertsequence [Source:UniProtKB/TrEMBL;Acc:A1A6F0]	#
													OS01G0949800	20.3882	2.12132	38.6552	18.2222	4.18763	3.17878	0.0345272	1	1.46184	Os01g0949800 protein; Putative glutathione S-transferase; cDNA clone:002-113-B12, full insert sequence[Source:UniProtKB/TrEMBL;Acc:Q5JKY4]	#
													OS11G0664800	20.3882	2.12132	38.6552	18.2222	4.18763	3.17878	0.0345272	1	1.46184	transcript_id=OS11T0664800-00	#
													OS09G0410125	200.052	62.579	337.526	5.3936	2.43125	7.18323	0.0345878	1	1.46108	Putative uncharacterized protein[Source:UniProtKB/TrEMBL;Acc:B9G3J0]	#
													OS04G0182200	1271.44	433.81	2109.06	4.86172	2.28147	9.90165	0.0346786	1	1.45994	OSJNBa0027O01.11 protein; OSJNBb0006L01.1 protein;Os04g0182200 protein; cDNA clone:J013124E20, full insertsequence [Source:UniProtKB/TrEMBL;Acc:Q7XXC4]	#
													OS11G0513900	88.5651	24.3952	152.735	6.26087	2.64636	5.93171	0.0350114	1	1.45579	-	#
													OS11G0146800	82.319	22.2739	142.364	6.39153	2.67616	5.81536	0.0350418	1	1.45541	DMC1; Dmc1; Os11g0146800 protein[Source:UniProtKB/TrEMBL;Acc:Q7GBF7]	#
													OS01G0113200	53.9758	12.7279	95.2237	7.48148	2.90332	5.12159	0.0350949	1	1.45476	-	#
													OS03G0838400	106.832	30.7591	182.905	5.94636	2.57201	6.22895	0.0354033	1	1.45096	Ammonium transporter 3 member 2[Source:UniProtKB/Swiss-Prot;Acc:Q851M9]	#
													OS01G0112600	37.6534	7.42462	67.8823	9.14286	3.19265	4.48864	0.0354576	1	1.45029	-	#
													OS05G0544600	37.6534	7.42462	67.8823	9.14286	3.19265	4.48864	0.0354576	1	1.45029	-	#
													OS07G0150700	1922.56	665.034	3180.09	4.78185	2.25757	10.5061	0.0357539	1	1.44668	-	#
													OS12G0131150	216.434	68.9429	363.924	5.27863	2.40016	7.30741	0.0358052	1	1.44605	Os11g0133700 protein[Source:UniProtKB/TrEMBL;Acc:Q0IUU9]	#
													OS12G0578400	1405.79	484.722	2326.85	4.80039	2.26315	10.0526	0.0358379	1	1.44566	Heparanase-like protein 2, putative, expressed;Os12g0578400 protein; cDNA clone:J013001J13, full insertsequence [Source:UniProtKB/TrEMBL;Acc:Q2QN56]	#
													OS01G0825900	164.52	50.9117	278.129	5.46296	2.44968	6.89477	0.0358965	1	1.44495	-	#
													OS03G0739700	3657.22	1273.85	6040.58	4.74197	2.24549	11.4377	0.0360143	1	1.44352	Expressed protein; Os03g0739700 protein; Putativeuncharacterized protein OSJNBa0057G07.10; cDNA clone:001-100-A10, full insert sequence[Source:UniProtKB/TrEMBL;Acc:Q7Y1G8]	#
													OS03G0126000	872.688	299.106	1446.27	4.8353	2.27361	9.36132	0.0361936	1	1.44137	Anthranilate phosphoribosyltransferase,chloroplast, putative, expressed; Os03g0126000 protein;cDNA clone:J033069P19, full insert sequence[Source:UniProtKB/TrEMBL;Acc:Q10SD6]	#
													OS03G0844700	536.635	181.373	891.897	4.91748	2.29792	8.65177	0.0362467	1	1.44073	ARTEMIS protein, chloroplast, putative, expressed[Source:UniProtKB/TrEMBL;Acc:Q10AQ3]	#
													OS01G0195300	16.0867	1.06066	31.1127	29.3333	4.87447	2.5222	0.036329	1	1.43975	Putative uncharacterized protein P0001B06.30;Putative uncharacterized protein P0498B01.16[Source:UniProtKB/TrEMBL;Acc:Q5SMY0]	#
													OS01G0267300	16.0867	1.06066	31.1127	29.3333	4.87447	2.5222	0.036329	1	1.43975	Putative serpin-Z12 [Source:UniProtKB/Swiss-Prot;Acc:Q5NBM0]	#
													OS03G0194600	87.6223	24.3952	150.849	6.18357	2.62844	5.92275	0.0363714	1	1.43924	Membrane protein, putative, expressed; Os03g0194600protein; Putative uncharacterized proteinOSJNBa0064E16.11; cDNA clone:001-107-H03, full insertsequence [Source:UniProtKB/TrEMBL;Acc:Q8H7W6]	#
													OS02G0656200	632.33	215.314	1049.35	4.87356	2.28498	8.89279	0.0364797	1	1.43795	Ceramide kinase[Source:UniProtKB/TrEMBL;Acc:C0LT23]	#
													OS05G0468900	160.69	49.851	271.529	5.44681	2.44541	6.86226	0.0365333	1	1.43731	-	#
													OS05G0318100	75.1301	20.1525	130.108	6.45614	2.69067	5.67823	0.0366269	1	1.4362	Putative uncharacterized protein[Source:UniProtKB/TrEMBL;Acc:B9FGM8]	#
													OS10G0542800	603.987	205.768	1002.21	4.87056	2.28409	8.82692	0.0367407	1	1.43485	transcript_id=OS10T0542800-01	#
													OS01G0124100	27.1058	4.24264	49.9689	11.7778	3.558	3.86396	0.0371353	1	1.43021	Os01g0124100 protein; cDNA clone:001-102-D05, fullinsert sequence [Source:UniProtKB/TrEMBL;Acc:Q0JR27]	#
													OS07G0650100	27.1058	4.24264	49.9689	11.7778	3.558	3.86396	0.0371353	1	1.43021	transcript_id=OS07T0650100-00	#
													OS02G0649300	19.9168	2.12132	37.7124	17.7778	4.152	3.16096	0.0371571	1	1.42996	Homeobox-leucine zipper protein HOX24[Source:UniProtKB/Swiss-Prot;Acc:Q6H6S3]	#
													OS04G0691366	247.252	80.6102	413.893	5.1345	2.36022	7.513	0.0372278	1	1.42913	transcript_id=OS04T0691366-00	#
													OS02G0783700	920.948	319.259	1522.64	4.76929	2.25377	9.44547	0.0375507	1	1.42538	Lysine-ketoglutarate reductase/saccharopinedehydrogenase bifunctional enzyme-like; cDNA clone:002-111-F12, full insert sequence[Source:UniProtKB/TrEMBL;Acc:Q6K7D5]	#
													OS07G0524900	201.584	64.7003	338.468	5.23133	2.38718	7.20929	0.0375641	1	1.42523	-	#
													OS07G0274700	1021.95	355.321	1688.57	4.75224	2.24861	9.59728	0.0376644	1	1.42407	-	#
													OS02G0783625	1599.48	560.029	2638.92	4.71212	2.23638	10.2475	0.0376663	1	1.42405	-	#
													OS01G0955700	2006.83	705.339	3308.32	4.69039	2.22971	10.577	0.0378467	1	1.42197	Os01g0955700 protein[Source:UniProtKB/TrEMBL;Acc:Q0JFX7]	#
													OS07G0534700	906.57	315.016	1498.12	4.75571	2.24966	9.42411	0.0379185	1	1.42115	Os07g0534700 protein; Putative receptor-likeprotein kinase 4; cDNA clone:001-022-H08, full insertsequence [Source:UniProtKB/TrEMBL;Acc:Q7XIS7]	#
													OS03G0805400	1029.25	359.564	1698.94	4.72501	2.24032	9.61026	0.0382985	1	1.41682	-	#
													OS03G0138000	405.997	137.886	674.108	4.88889	2.28951	8.25208	0.0384553	1	1.41504	-	#
													OS03G0112700	908.573	317.137	1500.01	4.72984	2.24179	9.42986	0.0385336	1	1.41416	Zinc finger CCCH domain-containing protein 20[Source:UniProtKB/Swiss-Prot;Acc:Q0DVU4]	#
													OS09G0412300	911.461	318.198	1504.72	4.72889	2.2415	9.43453	0.0385471	1	1.41401	Putative uncharacterized protein[Source:UniProtKB/TrEMBL;Acc:A3BYS1]	#
													OS03G0310800	1954.62	690.49	3218.75	4.66155	2.22081	10.5419	0.0385946	1	1.41347	EF hand family protein, expressed; Os03g0310800protein; cDNA clone:001-018-G06, full insert sequence;cDNA clone:J013024O19, full insert sequence[Source:UniProtKB/TrEMBL;Acc:Q10MF3]	#
													OS03G0642900	23.2756	3.18198	43.3692	13.6296	3.76867	3.55426	0.0387686	1	1.41152	Os03g0642900 protein; Phosphonate metabolismprotein, putative; Putative uncharacterized proteinOSJNBa0038E17.10 [Source:UniProtKB/TrEMBL;Acc:Q60DP8]	#
													OS08G0185900	23.2756	3.18198	43.3692	13.6296	3.76867	3.55426	0.0387686	1	1.41152	-	#
													OS06G0725200	1208.27	425.325	1991.21	4.68163	2.22701	9.84593	0.0389686	1	1.40929	Os06g0725200 protein[Source:UniProtKB/TrEMBL;Acc:Q0D9D9]	#
													OS09G0442400	321.38	108.187	534.573	4.94118	2.30485	7.90982	0.0389835	1	1.40912	Os09g0442400 protein; Putative uncharacterizedprotein P0046G12.23 [Source:UniProtKB/TrEMBL;Acc:Q67UU1]	#
													OS03G0733800	855.246	299.106	1411.39	4.71868	2.23838	9.3437	0.0389942	1	1.409	-	#
													OS09G0462400	33.3519	6.36396	60.3398	9.48148	3.24511	4.29248	0.0390225	1	1.40868	Os09g0462400 protein; Putative patatin homolog[Source:UniProtKB/TrEMBL;Acc:Q67IZ1]	#
													OS05G0578100	688.368	239.709	1137.03	4.74336	2.24591	9.0281	0.0391676	1	1.40707	-	#
													OS05G0583000	237.706	78.4889	396.923	5.05706	2.3383	7.46356	0.0392802	1	1.40583	-	#
													OS04G0632000	100.645	29.6985	171.591	5.77778	2.53051	6.15757	0.039457	1	1.40388	Os04g0632000 protein[Source:UniProtKB/TrEMBL;Acc:Q0J9T6]	#
													OS04G0616300	955.36	336.229	1574.49	4.68279	2.22737	9.50699	0.0395471	1	1.40289	-	#
													OS05G0462600	822.129	288.5	1355.76	4.69935	2.23246	9.28866	0.0396031	1	1.40227	Os05g0462600 protein[Source:UniProtKB/TrEMBL;Acc:C7J2C7]	#
													OS08G0538600	5827.97	2087.38	9568.57	4.58401	2.19661	12.1258	0.0396223	1	1.40206	Os08g0538600 protein; Putative MtN19;Uncharacterized protein; cDNA clone:J013121M08, fullinsert sequence [Source:UniProtKB/TrEMBL;Acc:Q6ZD31]	#
													OS04G0229100	638.871	222.739	1055	4.73651	2.24382	8.92112	0.0396448	1	1.40181	Probable cinnamyl alcohol dehydrogenase 6[Source:UniProtKB/Swiss-Prot;Acc:Q7XWU3]	#
													OS08G0143600	15.6153	1.06066	30.1699	28.4444	4.83007	2.5	0.0397177	1	1.40102	Putative DEFECTIVE IN ANTHER DEHISCENCE1[Source:UniProtKB/TrEMBL;Acc:Q6ZDM3]	#
													OS04G0680800	82.3779	23.3345	141.421	6.06061	2.59946	5.84413	0.0398644	1	1.39941	Os04g0680800 protein[Source:UniProtKB/TrEMBL;Acc:Q0J8Y5]	#
													OS04G0526800	129.99	40.3051	219.675	5.45029	2.44633	6.55606	0.0400346	1	1.39756	OSJNBa0038O10.17 protein; Os04g0526800 protein;cDNA clone:006-311-H09, full insert sequence[Source:UniProtKB/TrEMBL;Acc:Q7XKJ1]	#
													OS02G0122100	115.082	35.0018	195.161	5.57576	2.47917	6.36894	0.0400962	1	1.3969	-	#
													OS02G0600400	1093.01	387.141	1798.88	4.64658	2.21617	9.7048	0.0400989	1	1.39687	Glucose-6-phosphate 1-dehydrogenase[Source:UniProtKB/TrEMBL;Acc:Q6K5H5]	#
													OS01G0600500	233.404	77.4282	389.38	5.02892	2.33025	7.43991	0.0401029	1	1.39682	transcript_id=OS01T0600500-01	#
													OS03G0161100	54.9776	13.7886	96.1665	6.97436	2.80206	5.18643	0.0401548	1	1.39626	Putative uncharacterized protein[Source:UniProtKB/TrEMBL;Acc:B9FBG1]	#
													OS04G0378575	54.9776	13.7886	96.1665	6.97436	2.80206	5.18643	0.0401548	1	1.39626	Putative uncharacterized protein[Source:UniProtKB/TrEMBL;Acc:B9FES9]	#
													OS06G0665800	1644.79	586.545	2703.03	4.6084	2.20427	10.2982	0.0402219	1	1.39554	Os06g0665800 protein[Source:UniProtKB/TrEMBL;Acc:Q0DAA4]	#
													OS04G0620066	5113.68	1839.18	8388.17	4.56081	2.18929	11.9395	0.0403032	1	1.39466	-	#
													OS12G0506500	93.9274	27.5772	160.278	5.81197	2.53903	6.05492	0.0405388	1	1.39213	Expressed protein; Os12g0506500 protein; cDNAclone:002-173-A09, full insert sequence[Source:UniProtKB/TrEMBL;Acc:Q2QQ54]	#
													OS07G0539700	332.517	113.491	551.543	4.85981	2.2809	7.96688	0.0405952	1	1.39153	Putative uncharacterized protein[Source:UniProtKB/TrEMBL;Acc:B9FXQ0]	#
													OS12G0635400	114.61	35.0018	194.219	5.54882	2.47218	6.36545	0.0406873	1	1.39054	Os12g0635400 protein[Source:UniProtKB/TrEMBL;Acc:C7JA34]	#
													OS01G0842200	7685.9	2776.81	12595	4.53578	2.18135	12.5299	0.0407884	1	1.38946	Os01g0842200 protein; SCARECROW-like protein[Source:UniProtKB/TrEMBL;Acc:Q5N9X3]	#
													OS06G0133400	734.271	259.862	1208.68	4.65125	2.21762	9.13041	0.0412398	1	1.38468	-	#
													OS05G0169000	1373.2	492.146	2254.26	4.58046	2.19549	10.0407	0.0413057	1	1.38399	Thioredoxin H4-2 [Source:UniProtKB/Swiss-Prot;Acc:Q0DKF1]	#
													OS09G0453400	1982.79	713.824	3251.75	4.55539	2.18757	10.5732	0.0413375	1	1.38366	Chloroplast thylakoidal processing peptidase-likeprotein; Os09g0453400 protein[Source:UniProtKB/TrEMBL;Acc:Q67UZ3]	#
													OS01G0860500	478.829	167.584	790.074	4.71449	2.2371	8.50729	0.0416539	1	1.38034	Chitinase; Os01g0860500 protein; cDNA clone:001-007-A04, full insert sequence; cDNA clone:006-203-C02,full insert sequence; cDNA clone:J023091F16, full insertsequence [Source:UniProtKB/TrEMBL;Acc:O49827]	#
													OS04G0618200	1767.83	637.457	2898.19	4.5465	2.18476	10.4086	0.0417579	1	1.37926	Probable UDP-arabinose 4-epimerase 2[Source:UniProtKB/Swiss-Prot;Acc:Q8H0B6]	#
													OS01G0372400	48.26	11.6673	84.8528	7.27273	2.8625	4.97564	0.041774	1	1.37909	Os01g0372400 protein; Putative glutathionetransferase; cDNA clone:002-141-G07, full insert sequence[Source:UniProtKB/TrEMBL;Acc:Q93VX8]	#
													OS01G0699100	119.442	37.1231	201.761	5.43492	2.44226	6.43538	0.0420257	1	1.37648	Os01g0699100 protein[Source:UniProtKB/TrEMBL;Acc:Q0JK37]	#
													OS03G0164800	35.7678	7.42462	64.111	8.63492	3.11018	4.44741	0.0420909	1	1.37581	Expressed protein; Putative uncharacterized proteinOJ1123F12.6 [Source:UniProtKB/TrEMBL;Acc:Q8S5U4]	#
													OS03G0764100	3960.15	1440.38	6479.93	4.49877	2.16953	11.577	0.0421677	1	1.37502	Os03g0764100 protein; Zinc finger transcriptionfactor ZF1; Zinc-finger protein 1, putative, expressed[Source:UniProtKB/TrEMBL;Acc:Q7G7I8]	#
													OS02G0532900	104.534	31.8198	177.248	5.57037	2.47777	6.23074	0.0423431	1	1.37322	Os02g0532900 protein; Putative beta-1,3-glucanase[Source:UniProtKB/TrEMBL;Acc:Q6ESE5]	#
													OS10G0503300	177.189	58.3363	296.042	5.07475	2.34334	7.03799	0.0426635	1	1.36994	transcript_id=OS10T0503300-00	#
													OS03G0622500	136.295	43.4871	229.103	5.26829	2.39734	6.64118	0.0428327	1	1.36822	cDNA clone:J023147K22, full insert sequence[Source:UniProtKB/TrEMBL;Acc:B7ELK0]	#
													OS02G0193200	32.4091	6.36396	58.4542	9.18519	3.19931	4.26958	0.0428733	1	1.36781	-	#
													OS05G0573300	1205.56	435.931	1975.18	4.53095	2.17981	9.85786	0.0429602	1	1.36693	-	#
													OS08G0203100	74.7176	21.2132	128.222	6.04444	2.59561	5.7047	0.0430061	1	1.36647	Os08g0203100 protein[Source:UniProtKB/TrEMBL;Acc:Q0J7D0]	#
													OS03G0157900	1854.27	674.58	3033.96	4.49755	2.16914	10.4824	0.0430488	1	1.36604	-	#
													OS03G0127500	59.8094	15.9099	103.709	6.51852	2.70454	5.34413	0.0431757	1	1.36476	BZIP family transcription factor, putative,expressed; Os03g0127500 protein; Putative bZIPtranscription factor[Source:UniProtKB/TrEMBL;Acc:Q8S5V5]	#
													OS02G0181300	1662.82	605.637	2720	4.49115	2.16708	10.3259	0.0434164	1	1.36235	transcript_id=OS02T0181300-01	#
													OS02G0214766	15.1439	1.06066	29.2271	27.5556	4.78427	2.4771	0.043474	1	1.36177	transcript_id=OS02T0214766-00	#
													OS03G0112600	242.655	82.7315	402.579	4.8661	2.28277	7.51175	0.0434972	1	1.36154	-	#
													OS09G0394700	472.701	167.584	777.817	4.64135	2.21454	8.49602	0.0436609	1	1.35991	-	#
													OS08G0481100	227.747	77.4282	378.066	4.8828	2.28771	7.41864	0.0438295	1	1.35823	Os08g0481100 protein[Source:UniProtKB/TrEMBL;Acc:B9G1G1]	#
													OS01G0504500	158.451	51.9723	264.929	5.09751	2.34979	6.87457	0.0439228	1	1.35731	Os01g0504500 protein; Putative NIC2[Source:UniProtKB/TrEMBL;Acc:Q5QN97]	#
													OS11G0702400	25.6915	4.24264	47.1405	11.1111	3.47393	3.82193	0.0440933	1	1.35563	Os11g0702400 protein; Zinc finger, C2H2 type familyprotein, expressed; Zinc finger, C2H2 type, putative; cDNAclone:001-103-H07, full insert sequence; cDNA clone:001-111-B01, full insert sequence[Source:UniProtKB/TrEMBL;Acc:Q53NL6]	#
													OS07G0587300	22.3328	3.18198	41.4836	13.037	3.70454	3.5222	0.0441382	1	1.35519	Os07g0587300 protein; Putative uncharacterizedprotein OJ1047_C01.8; Putative uncharacterized proteinOSJNBb0005G07.102 [Source:UniProtKB/TrEMBL;Acc:Q6ZIQ2]	#
													OS09G0471200	22.3328	3.18198	41.4836	13.037	3.70454	3.5222	0.0441382	1	1.35519	-	#
													OS04G0126900	85.7956	25.4558	146.135	5.74074	2.52124	5.93054	0.044251	1	1.35408	transcript_id=OS04T0126900-01	#
													OS01G0884300	10030.5	3708.07	16353	4.41012	2.14082	12.9269	0.0442882	1	1.35371	NAC domain-containing protein 48[Source:UniProtKB/Swiss-Prot;Acc:Q7F2L3]	#
													OS09G0530750	175.304	58.3363	292.271	5.0101	2.32484	7.02874	0.0443353	1	1.35325	transcript_id=OS09T0530750-00	#
													OS03G0803800	47.3172	11.6673	82.9672	7.11111	2.83007	4.95943	0.0446523	1	1.35016	Os03g0803800 protein[Source:UniProtKB/TrEMBL;Acc:Q0DML1]	#
													OS01G0713200	1124.01	410.475	1837.53	4.4766	2.1624	9.76235	0.0447015	1	1.34968	Beta-1,3-glucanase; Os01g0713200 protein;Uncharacterized protein; cDNA clone:001-034-G03, fullinsert sequence; cDNA clone:006-301-D12, full insertsequence; cDNA clone:006-308-D11, full insert sequence[Source:UniProtKB/TrEMBL;Acc:Q7F354]	#
													OS05G0430300	981.052	357.442	1604.66	4.48928	2.16649	9.56481	0.0447189	1	1.34951	-	#
													OS04G0628100	14356.3	5330.88	23381.7	4.38608	2.13293	13.4466	0.0449257	1	1.3475	Polyubiquitin 3 Ubiquitin-related Ubiquitin[Source:UniProtKB/Swiss-Prot;Acc:Q58G87]	#
													OS12G0564600	608.524	219.557	997.492	4.54321	2.18371	8.87031	0.0450188	1	1.34661	Os12g0564600 protein; Zinc knuckle family protein,putative, expressed [Source:UniProtKB/TrEMBL;Acc:Q2QNI2]	#
													OS08G0412800	93.9863	28.6378	159.335	5.56379	2.47607	6.07788	0.0451524	1	1.34532	Os08g0412800 protein; Putative uncharacterizedprotein OSJNBa0007M04.21; cDNA clone:002-150-B08, fullinsert sequence [Source:UniProtKB/TrEMBL;Acc:Q6Z563]	#
													OS11G0516000	2001.11	738.219	3264	4.42146	2.14452	10.6002	0.0451654	1	1.34519	Long chain base biosynthesis protein 2a[Source:UniProtKB/Swiss-Prot;Acc:Q2R3K3]	#
													OS02G0627100	1216.52	446.538	1986.5	4.44867	2.15337	9.87933	0.0453269	1	1.34364	Phenylalanine ammonia-lyase[Source:UniProtKB/Swiss-Prot;Acc:Q0DZE0]	#
													OS09G0518000	521.904	187.737	856.071	4.55995	2.18902	8.64708	0.0453487	1	1.34344	Os09g0518000 protein; Putative UDP-glucose:salicylic acid glucosyltransferase[Source:UniProtKB/TrEMBL;Acc:Q69JH2]	#
													OS05G0169100	14296.9	5322.39	23271.4	4.37235	2.12841	13.4421	0.0453496	1	1.34343	60S ribosomal protein L10-2[Source:UniProtKB/Swiss-Prot;Acc:Q0DKF0]	#
													OS04G0567700	805.454	293.803	1317.1	4.48295	2.16445	9.28093	0.0455749	1	1.34127	-	#
													OS06G0693700	1094.78	401.99	1787.57	4.44679	2.15276	9.7274	0.0456615	1	1.34045	Putative uncharacterized protein P0550B04.19-2;cDNA clone:J023125M06, full insert sequence[Source:UniProtKB/TrEMBL;Acc:Q5Z8K6]	#
													OS08G0434632	660.084	239.709	1080.46	4.50737	2.17229	8.99129	0.0456775	1	1.3403	transcript_id=OS08T0434632-01	#
													OS01G0342900	28.5789	5.3033	51.8545	9.77778	3.28951	4.05164	0.0459271	1	1.33793	-	#
													OS02G0126400	4083.54	1523.11	6643.98	4.36212	2.12503	11.6353	0.0462116	1	1.33525	Putative calcium-dependent protein kinase[Source:UniProtKB/TrEMBL;Acc:Q6Z2M8]	#
													OS01G0653300	18.5026	2.12132	34.8839	16.4444	4.03953	3.10473	0.0465421	1	1.33215	Putative uncharacterized protein OSJNBb0006H05.8;Putative uncharacterized protein OSJNBb0032K15.27;Uncharacterized protein[Source:UniProtKB/TrEMBL;Acc:Q5VPB5]	#
													OS06G0507300	18.5026	2.12132	34.8839	16.4444	4.03953	3.10473	0.0465421	1	1.33215	-	#
													OS05G0358700	554.725	201.525	907.925	4.50526	2.17161	8.74062	0.0466087	1	1.33153	transcript_id=OS05T0358700-01	#
													OS07G0666900	286.084	100.763	471.405	4.67836	2.226	7.76782	0.0466586	1	1.33107	-	#
													OS03G0806600	6988.04	2620.89	11355.2	4.33257	2.11522	12.4135	0.0468327	1	1.32945	Expressed protein; Os03g0806600 protein; cDNAclone:J023067J19, full insert sequence[Source:UniProtKB/TrEMBL;Acc:Q10BS2]	#
													OS04G0435100	78.6067	23.3345	133.879	5.73737	2.52039	5.80459	0.0469528	1	1.32834	OSJNBb0086G13.12 protein; Os04g0435100 protein;cDNA clone:J013155C12, full insert sequence[Source:UniProtKB/TrEMBL;Acc:Q7XUT0]	#
													OS02G0536500	172.475	58.3363	286.614	4.91313	2.29664	7.01464	0.0469937	1	1.32796	Os02g0536500 protein; Putative uncharacterizedprotein OJ1112_G07.32; cDNA clone:J033022H17, full insertsequence [Source:UniProtKB/TrEMBL;Acc:Q6EU57]	#
													OS04G0352400	21.8614	3.18198	40.5408	12.7407	3.67138	3.50561	0.0471416	1	1.3266	FK506-binding protein; OSJNBa0091C07.4 protein;Os04g0352400 protein; cDNA clone:J023123G09, full insertsequence [Source:UniProtKB/TrEMBL;Acc:Q9XFE4]	#
													OS11G0483950	40.5997	9.54594	71.6535	7.50617	2.90808	4.70893	0.0471524	1	1.3265	-	#
													OS11G0160100	661.675	242.891	1080.46	4.44833	2.15326	9.0008	0.0474463	1	1.3238	Os11g0160100 protein; PHD-finger family protein,expressed [Source:UniProtKB/TrEMBL;Acc:Q2RA95]	#
													OS01G0303800	169.116	57.2756	280.957	4.90535	2.29436	6.98703	0.047519	1	1.32313	-	#
													OS07G0271000	112.312	36.0624	188.562	5.22876	2.38647	6.36566	0.047848	1	1.32014	Os07g0271000 protein; Putative GDP dissociationinhibitor; cDNA clone:J023025M21, full insert sequence[Source:UniProtKB/TrEMBL;Acc:Q8LIL4]	#
													OS12G0631600	174.42	59.397	289.442	4.87302	2.28481	7.03472	0.0478522	1	1.3201	Expressed protein[Source:UniProtKB/TrEMBL;Acc:Q2QLR4]	#
													OS05G0576500	129.165	42.4264	215.903	5.08889	2.34735	6.58057	0.048011	1	1.31866	Putative uncharacterized protein[Source:UniProtKB/TrEMBL;Acc:B9FIH2]	#
													OS02G0275200	482.6	176.07	789.131	4.48193	2.16412	8.54206	0.0481367	1	1.31752	Os02g0275200 protein; Putative galactoside 2-alpha-L-fucosyltransferase; cDNA clone:J023106B19, full insertsequence [Source:UniProtKB/TrEMBL;Acc:Q6K7S6]	#
													OS04G0655300	917.942	341.533	1494.35	4.37543	2.12943	9.48059	0.0484309	1	1.31488	-	#
													OS03G0664800	131.581	43.4871	219.675	5.05149	2.33671	6.61087	0.0485388	1	1.31391	Acetyltransferase, GNAT family protein, expressed;Os03g0664800 protein; Putative acetyltransferase; cDNA,clone: J100023K20, full insert sequence[Source:UniProtKB/TrEMBL;Acc:Q75GC2]	#
													OS12G0209800	517.779	189.858	845.7	4.45438	2.15522	8.64639	0.0485556	1	1.31376	Os12g0209800 protein[Source:UniProtKB/TrEMBL;Acc:Q0IPF0]	#
													OS05G0423500	268.818	95.4594	442.177	4.6321	2.21167	7.68265	0.0486409	1	1.313	Os05g0423500 protein; Unknow protein; cDNAclone:J013049L02, full insert sequence[Source:UniProtKB/TrEMBL;Acc:Q60EP3]	#
													OS01G0832900	464.333	169.706	758.961	4.47222	2.16099	8.48739	0.0486873	1	1.31258	Os01g0832900 protein; Putative dual-specificitytyrosine-(Y)-phosphorylation regulated kinase TbPK4[Source:UniProtKB/TrEMBL;Acc:Q5QLC6]	#
													OS01G0957200	103.179	32.8805	173.477	5.27599	2.39944	6.23888	0.0488755	1	1.31091	Os01g0957200 protein; Putative uncharacterizedprotein OJ1294_F06.15; Uncharacterized protein[Source:UniProtKB/TrEMBL;Acc:Q5JK51]	#
													OS07G0568600	1913.02	722.31	3103.73	4.29695	2.10331	10.5481	0.0492107	1	1.30794	Os07g0568600 protein; Putative calcium-dependentprotein kinase [Source:UniProtKB/TrEMBL;Acc:Q84SL0]	#
													OS01G0225000	251.023	89.0955	412.95	4.63492	2.21254	7.58355	0.0493485	1	1.30673	Os01g0225000 protein[Source:UniProtKB/TrEMBL;Acc:Q0JPF8]	#
													OS03G0734300	105.595	33.9411	177.248	5.22222	2.38466	6.27729	0.0495342	1	1.3051	Os03g0734300 protein; Putative roteinase inhibitor;Type II proteinase inhibitor family protein, expressed;cDNA clone:001-121-H07, full insert sequence[Source:UniProtKB/TrEMBL;Acc:Q6AVT6]	#
													OS03G0748700	1273.03	479.418	2066.64	4.31072	2.10793	9.95911	0.0495927	1	1.30458	Narf, putative, expressed; Os03g0748700 protein;Putative hydrogenase[Source:UniProtKB/TrEMBL;Acc:Q10CV7]	#
													OS01G0830500	655.606	243.952	1067.26	4.37488	2.12924	8.99507	0.0498258	1	1.30255	-	#
													OS10G0457600	5313.61	2026.92	8600.3	4.24304	2.0851	12.0276	0.049968	1	1.30131	3-ketoacyl-CoA thiolase 2, peroxisomal, putative,expressed; Os10g0457600 protein; Putative thiolase; cDNAclone:J023121H13, full insert sequence[Source:UniProtKB/TrEMBL;Acc:Q94LR9]	#
													OS01G0373700	1400.07	0	2800.14	Inf	Inf	#NUM!	1.31741e-11	7.44361e-08	10.8803	Os01g0373700 protein; Putative uncharacterizedprotein B1039D07.41; Putative uncharacterized proteinB1045D11.19 [Source:UniProtKB/TrEMBL;Acc:Q93VU1]	#
													OS04G0204100	1270.44	0	2540.87	Inf	Inf	#NUM!	2.03667e-11	9.58967e-08	10.6911	OSJNBa0052O21.3 protein[Source:UniProtKB/TrEMBL;Acc:Q7XWL3]	#
													OS09G0324400	808.93	0	1617.86	Inf	Inf	#NUM!	1.57658e-10	4.94887e-07	9.80229	Os09g0324400 protein; Putative uncharacterizedprotein P0692F07.7; cDNA clone:002-147-B05, full insertsequence [Source:UniProtKB/TrEMBL;Acc:Q6K3X6]	#
													OS01G0947000	660.909	0	1321.82	Inf	Inf	#NUM!	3.99551e-10	1.02574e-06	9.39843	-	#
													OS01G0714800	648.653	0	1297.31	Inf	Inf	#NUM!	4.35697e-10	1.02574e-06	9.36082	-	#
													OS10G0525800	296.985	0	593.97	Inf	Inf	#NUM!	1.75099e-08	1.89104e-05	7.75672	-	#
													OS09G0344400	249.844	0	499.689	Inf	Inf	#NUM!	4.05176e-08	3.57707e-05	7.39236	Os09g0344400 protein; Putative uncharacterizedprotein OSJNBb0057I13.37; Putative uncharacterized proteinOSJNBb0085I16.3 [Source:UniProtKB/TrEMBL;Acc:Q6EPG9]	#
													OS01G0773800	234.288	0	468.576	Inf	Inf	#NUM!	5.54636e-08	4.44641e-05	7.25599	Uncharacterized protein[Source:UniProtKB/TrEMBL;Acc:B9ETA0]	#
													OS01G0723000	220.146	0	440.292	Inf	Inf	#NUM!	7.52477e-08	5.45083e-05	7.12351	Os01g0723000 protein; Putative elongation factor 2;cDNA clone:J033048F11, full insert sequence; cDNAclone:J033098E24, full insert sequence[Source:UniProtKB/TrEMBL;Acc:Q8W0C4]	#
													OS04G0659200	197.99	0	395.98	Inf	Inf	#NUM!	1.26798e-07	8.52896e-05	6.89689	OSJNBa0011F23.17 protein; OSJNBa0015K02.4 protein[Source:UniProtKB/TrEMBL;Acc:Q7XR08]	#
													OS05G0389800	135.765	0	271.529	Inf	Inf	#NUM!	8.25518e-07	0.000392607	6.08327	Os05g0389800 protein; Putative DEAD/DEAH RNAhelicase [Source:UniProtKB/TrEMBL;Acc:Q6I5X9]	#
													OS01G0627600	123.979	0	247.959	Inf	Inf	#NUM!	1.2994e-06	0.000539844	5.88626	-	#
													OS06G0216000	122.094	0	244.188	Inf	Inf	#NUM!	1.40287e-06	0.000566179	5.85298	Os06g0216100 protein[Source:UniProtKB/TrEMBL;Acc:C7J3D0]	#
													OS03G0226200	112.666	0	225.331	Inf	Inf	#NUM!	2.09677e-06	0.000784824	5.67845	Non-symbiotic hemoglobin 2[Source:UniProtKB/Swiss-Prot;Acc:O04985]	#
													OS07G0170000	112.194	0	224.389	Inf	Inf	#NUM!	2.14121e-06	0.0007856	5.66934	Os07g0170000 protein; Putative short-chaindehydrogenase/reductase[Source:UniProtKB/TrEMBL;Acc:Q69LD5]	#
													OS07G0629500	108.423	0	216.846	Inf	Inf	#NUM!	2.54051e-06	0.000908506	5.59508	transcript_id=OS07T0629500-01	#
													OS03G0165050	107.009	0	214.018	Inf	Inf	#NUM!	2.71291e-06	0.000958029	5.56657	transcript_id=OS03T0165050-00	#
													OS09G0324300	93.3381	0	186.676	Inf	Inf	#NUM!	5.37067e-06	0.00174399	5.26997	-	#
													OS09G0444900	81.553	0	163.106	Inf	Inf	#NUM!	1.05185e-05	0.00288504	4.97804	Os09g0444900 protein; Plant viral-response familyprotein-like [Source:UniProtKB/TrEMBL;Acc:Q67U54]	#
													OS10G0527601	68.8251	0	137.65	Inf	Inf	#NUM!	2.43413e-05	0.00554068	4.61366	Os10g0527601 protein[Source:UniProtKB/TrEMBL;Acc:C7J7M6]	#
													OS05G0311801	68.3537	0	136.707	Inf	Inf	#NUM!	2.51779e-05	0.00564524	4.59898	Adenylate isopentenyltransferase[Source:UniProtKB/TrEMBL;Acc:Q33CD8]	#
													OS07G0440900	52.7973	0	105.595	Inf	Inf	#NUM!	8.82452e-05	0.0159809	4.05431	cDNA clone:J023048O19, full insert sequence[Source:UniProtKB/TrEMBL;Acc:B7EHU4]	#
													OS04G0654500	45.7262	0	91.4525	Inf	Inf	#NUM!	0.000174428	0.0264934	3.75838	transcript_id=OS04T0654500-01	#
													OS06G0698802	38.1838	0	76.3675	Inf	Inf	#NUM!	0.000400545	0.053338	3.39735	transcript_id=OS06T0698802-01	#
													OS04G0449200	36.7696	0	73.5391	Inf	Inf	#NUM!	0.000474911	0.0612636	3.32339	-	#
													OS12G0131200	36.7696	0	73.5391	Inf	Inf	#NUM!	0.000474911	0.0612636	3.32339	Os12g0131200 protein[Source:UniProtKB/TrEMBL;Acc:Q0IQC1]	#
													OS02G0467600	33.9411	0	67.8823	Inf	Inf	#NUM!	0.000678267	0.0795092	3.1686	Os02g0467600 protein; Putative cinnamate 4-hydroxylase [Source:UniProtKB/TrEMBL;Acc:Q6K7B1]	#
													OS10G0343951	33.9411	0	67.8823	Inf	Inf	#NUM!	0.000678267	0.0795092	3.1686	-	#
													OS01G0748950	32.0555	0	64.111	Inf	Inf	#NUM!	0.000871183	0.0939382	3.05989	Putative nitrate transporter[Source:UniProtKB/TrEMBL;Acc:Q5JNJ2]	#
													OS06G0142400	32.0555	0	64.111	Inf	Inf	#NUM!	0.000871183	0.0939382	3.05989	-	#
													OS03G0660300	27.8129	0	55.6257	Inf	Inf	#NUM!	0.00159584	0.146889	2.79701	Auxin responsive protein; Putative auxin responsiveprotein [Source:UniProtKB/TrEMBL;Acc:Q75GP8]	#
													OS05G0469600	26.8701	0	53.7401	Inf	Inf	#NUM!	0.00184168	0.161582	2.73479	-	#
													OS06G0266400	26.8701	0	53.7401	Inf	Inf	#NUM!	0.00184168	0.161582	2.73479	Putative chemocyanin[Source:UniProtKB/TrEMBL;Acc:Q5Z6N2]	#
													OS04G0538300	25.9272	0	51.8545	Inf	Inf	#NUM!	0.00213284	0.178798	2.67104	OSJNBa0091D06.16 protein; Os04g0538300 protein[Source:UniProtKB/TrEMBL;Acc:A3AVY5]	#
													OS08G0174300	25.9272	0	51.8545	Inf	Inf	#NUM!	0.00213284	0.178798	2.67104	Os08g0174300 protein; Putative Anthocyanin 5-aromatic acyltransferase[Source:UniProtKB/TrEMBL;Acc:Q6Z4U6]	#
													OS08G0277200	25.9272	0	51.8545	Inf	Inf	#NUM!	0.00213284	0.178798	2.67104	Os08g0277200 protein; Putative cinnamoyl-CoAreductase; cDNA clone:002-103-D08, full insert sequence[Source:UniProtKB/TrEMBL;Acc:Q6Z1M5]	#
													OS03G0799300	24.0416	0	48.0833	Inf	Inf	#NUM!	0.0028925	0.223879	2.53873	-	#
													OS10G0515900	23.0988	0	46.1976	Inf	Inf	#NUM!	0.00338841	0.25191	2.47	Os10g0515900 protein; Putative cytochrome P450;Transposon protein, putative, unclassified, expressed[Source:UniProtKB/TrEMBL;Acc:Q9FW97]	#
													OS05G0276500	22.6274	0	45.2548	Inf	Inf	#NUM!	0.00367311	0.262622	2.43497	-	#
													OS06G0539250	20.2704	0	40.5408	Inf	Inf	#NUM!	0.00559037	0.351745	2.25256	transcript_id=OS06T0539250-01	#
													OS09G0527700	20.2704	0	40.5408	Inf	Inf	#NUM!	0.00559037	0.351745	2.25256	Auxin-responsive protein IAA26[Source:UniProtKB/Swiss-Prot;Acc:Q652A1]	#
													OS11G0242200	19.799	0	39.598	Inf	Inf	#NUM!	0.00610167	0.373923	2.21455	transcript_id=OS11T0242200-00	#
													OS08G0177000	18.3848	0	36.7696	Inf	Inf	#NUM!	0.00799408	0.446326	2.09723	Os08g0177000 protein[Source:UniProtKB/TrEMBL;Acc:Q0J7N0]	#
													OS02G0464550	17.442	0	34.8839	Inf	Inf	#NUM!	0.00963542	0.509757	2.01613	Os02g0464550 protein[Source:UniProtKB/TrEMBL;Acc:C7IYI2]	#
													OS02G0467000	17.442	0	34.8839	Inf	Inf	#NUM!	0.00963542	0.509757	2.01613	transcript_id=OS02T0467000-00	#
													OS02G0467300	17.442	0	34.8839	Inf	Inf	#NUM!	0.00963542	0.509757	2.01613	Os02g0467300 protein; Putative uncharacterizedprotein OJ1342_D02.26[Source:UniProtKB/TrEMBL;Acc:Q6K7B3]	#
													OS02G0639300	16.0278	0	32.0555	Inf	Inf	#NUM!	0.0128876	0.610677	1.88983	Putative uncharacterized protein[Source:UniProtKB/TrEMBL;Acc:A3A9F4]	#
													OS09G0492900	16.0278	0	32.0555	Inf	Inf	#NUM!	0.0128876	0.610677	1.88983	-	#
													OS11G0696900	16.0278	0	32.0555	Inf	Inf	#NUM!	0.0128876	0.610677	1.88983	Laccase-21 [Source:UniProtKB/Swiss-Prot;Acc:Q2QZ80]	#
													OS07G0129800	15.5563	0	31.1127	Inf	Inf	#NUM!	0.0142424	0.654247	1.84642	Putative receptor kinase Lecrk[Source:UniProtKB/TrEMBL;Acc:Q6YT62]	#
													OS12G0432600	15.5563	0	31.1127	Inf	Inf	#NUM!	0.0142424	0.654247	1.84642	Os12g0432600 protein; Zinc finger, C3HC4 typefamily protein, expressed; cDNA clone:002-152-A08, fullinsert sequence [Source:UniProtKB/TrEMBL;Acc:Q2QSD5]	#
													OS04G0206600	15.0849	0	30.1699	Inf	Inf	#NUM!	0.0157644	0.70246	1.80232	-	#
													OS07G0575750	15.0849	0	30.1699	Inf	Inf	#NUM!	0.0157644	0.70246	1.80232	Putative receptor-type protein kinase LRK1[Source:UniProtKB/TrEMBL;Acc:Q8LIP0]	#
													OS02G0737200	13.6707	0	27.3415	Inf	Inf	#NUM!	0.0215906	0.857753	1.66573	Putative uncharacterized protein[Source:UniProtKB/TrEMBL;Acc:B9F2W3]	#
													OS11G0278900	13.6707	0	27.3415	Inf	Inf	#NUM!	0.0215906	0.857753	1.66573	transcript_id=OS11T0278900-01	#
													OS11G0304050	13.6707	0	27.3415	Inf	Inf	#NUM!	0.0215906	0.857753	1.66573	-	#
													OS01G0241400	13.1993	0	26.3987	Inf	Inf	#NUM!	0.0240602	0.900298	1.6187	-	#
													OS05G0474700	13.1993	0	26.3987	Inf	Inf	#NUM!	0.0240602	0.900298	1.6187	Os05g0474700 protein; Putative uncharacterizedprotein P0486C01.13; cDNA clone:002-188-E04, full insertsequence [Source:UniProtKB/TrEMBL;Acc:Q65WW2]	#
													OS09G0526500	12.7279	0	25.4558	Inf	Inf	#NUM!	0.026861	0.94975	1.57088	Os09g0526500 protein; Putative uncharacterizedprotein OJ1439_F07.15[Source:UniProtKB/TrEMBL;Acc:Q652B1]	#
													OS11G0237300	12.7279	0	25.4558	Inf	Inf	#NUM!	0.026861	0.94975	1.57088	transcript_id=OS11T0237300-00	#
													OS03G0229100	12.2565	0	24.513	Inf	Inf	#NUM!	0.030044	1	1.52224	-	#
													OS01G0257300	11.7851	0	23.5702	Inf	Inf	#NUM!	0.033669	1	1.47277	-	#
													OS05G0382400	11.7851	0	23.5702	Inf	Inf	#NUM!	0.033669	1	1.47277	Os05g0382400 protein[Source:UniProtKB/TrEMBL;Acc:Q0DIK3]	#
													OS06G0147300	11.7851	0	23.5702	Inf	Inf	#NUM!	0.033669	1	1.47277	Os06g0147300 protein; Putative uncharacterizedprotein P0036F10.31 [Source:UniProtKB/TrEMBL;Acc:Q5VP41]	#
													OS01G0820400	11.3137	0	22.6274	Inf	Inf	#NUM!	0.0378063	1	1.42244	Putative uncharacterized protein P0703B11.5; WRKYtranscription factor 22[Source:UniProtKB/TrEMBL;Acc:Q8SA13]	#
													OS05G0584900	11.3137	0	22.6274	Inf	Inf	#NUM!	0.0378063	1	1.42244	-	#
													OS05G0169300	10.8423	0	21.6846	Inf	Inf	#NUM!	0.0425389	1	1.37121	Os05g0169300 protein; cDNA clone:J023113A03, fullinsert sequence [Source:UniProtKB/TrEMBL;Acc:Q0DKE8]	#
													OS06G0540050	10.8423	0	21.6846	Inf	Inf	#NUM!	0.0425389	1	1.37121	Putative uncharacterized protein[Source:UniProtKB/TrEMBL;Acc:B9FTM8]	#
													OS06G0698812	10.8423	0	21.6846	Inf	Inf	#NUM!	0.0425389	1	1.37121	transcript_id=OS06T0698812-00	#
													OS07G0550600	10.8423	0	21.6846	Inf	Inf	#NUM!	0.0425389	1	1.37121	Os07g0550600 protein; Putative benzoyl coenzyme A:benzyl alcohol benzoyl transferase; cDNA clone:002-124-C01, full insert sequence[Source:UniProtKB/TrEMBL;Acc:Q7EZ34]	#
													OS01G0548750	10.3709	0	20.7418	Inf	Inf	#NUM!	0.0479648	1	1.31908	transcript_id=OS01T0548750-00	#
													OS10G0514901	10.3709	0	20.7418	Inf	Inf	#NUM!	0.0479648	1	1.31908	-	#
