# Supplementary material for: Internal ammonium excess induces ROS-mediated reactions and causes carbon scarcity in rice
Source: BMC Plant Biol. 2020 Apr 7;20:143. doi: 10.1186/s12870-020-02363-x (PMC7140567; doi:10.1186/s12870-020-02363-x)
Supplement: Supplementary file 5 — Additional file 5: Table S2. GO enrichment analysis of DEGsin rice roots and shoots following a 4 h rapid NH4+ accumulation treatment. (XLS 192 kb) [file 12870_2020_2363_MOESM5_ESM.xls]

## Sheet: In roots
Differential Expressed Gene: GO Enrichment Analysis															#
															#
GOSlim	Description	GO	down-regulated		up-regulated		DE gene		Genome		Significant		Genes		#
			Count	Percent	Count	Percent	Count	Percent	Count	Percent	P-value	-LOG10(P-value)	down-regulated	up-regulated	#
Biological Process	biological_process	GO:0008150	114	0.268868	457	0.274145	571	0.273075	15049	0.26338	2.39451e-13	12.6208	OS05G0382600;OS03G0234000;OS08G0409100;OS09G0491100;OS01G0205900;OS08G0120600;OS05G0506600;OS10G0551800;OS01G0138900;OS07G0551700;OS04G0423400;OS04G0522100;OS04G0659300;OS11G0307300;OS01G0296700;OS01G0682001;OS05G0578600;OS12G0603700;OS03G0223400;OS01G0216000;OS09G0564600;OS03G0297600;OS03G0850400;OS02G0557800;OS06G0695300;OS01G0719600;OS01G0649900;OS01G0383100;OS10G0530200;OS04G0515900;OS01G0827…	OS04G0660900;OS01G0757200;OS04G0556400;OS01G0821300;OS12G0257000;OS09G0332700;OS02G0584700;OS01G0638000;OS07G0580900;OS02G0817700;OS10G0456100;OS04G0620000;OS07G0635500;OS03G0188100;OS02G0262800;OS09G0517200;OS08G0557600;OS11G0641500;OS03G0197100;OS02G0269600;OS04G0620066;OS05G0474800;OS02G0650500;OS03G0860100;OS11G0508600;OS07G0625600;OS07G0541200;OS01G0668901;OS04G0167800;OS01G0186000;OS03G0154…	#
	abscission	GO:0009838	0	0	0	0	0	0	20	0.00035003	1	0	-	-	#
	anatomical structure morphogenesis	GO:0009653	7	0.0165094	7	0.00419916	14	0.00669536	798	0.0139662	0.991171	0.00385154	OS03G0171300;OS03G0717700;OS02G0620600;OS09G0491100;OS03G0234900;OS01G0274500;OS11G0539200	OS01G0695900;OS02G0126300;OS06G0726300;OS01G0627500;OS09G0518200;OS07G0496250;OS01G0363900	#
	behavior	GO:0007610	0	0	1	0.00059988	1	0.00047824	4	7.0006e-05	0.11539	0.937832	-	OS02G0126300	#
	cellular component organization	GO:0016043	8	0.0188679	24	0.0143971	32	0.0153037	1919	0.0335854	0.999956	1.91094e-05	OS01G0249100;OS02G0620500;OS09G0491100;OS03G0234900;OS12G0628100;OS02G0620600;OS01G0274500;OS11G0539200	OS02G0126300;OS04G0514600;OS05G0197300;OS01G0695900;OS02G0526400;OS03G0165000;OS03G0326000;OS06G0726300;OS05G0100600;OS01G0627500;OS05G0129000;OS03G0285800;OS09G0385700;OS01G0939500;OS03G0326200;OS02G0817700;OS10G0517500;OS01G0280500;OS05G0503300;OS09G0518200;OS07G0496250;OS01G0884300;OS10G0464000;OS12G0190000	#
	cellular process	GO:0009987	63	0.148585	295	0.176965	358	0.17121	10490	0.183591	0.00300478	2.52219	OS05G0269200;OS02G0771600;OS03G0214100;OS03G0291500;OS08G0409100;OS09G0491100;OS08G0120600;OS07G0551700;OS01G0848200;OS02G0620600;OS04G0659300;OS01G0682001;OS12G0603700;OS01G0905800;OS03G0223400;OS03G0297600;OS08G0529000;OS02G0620500;OS03G0850400;OS01G0609000;OS12G0291100;OS02G0557800;OS04G0640700;OS01G0383100;OS04G0515900;OS05G0482700;OS10G0483500;OS12G0197100;OS01G0127200;OS02G0285300;OS01G0110…	OS01G0757200;OS01G0821300;OS09G0332700;OS07G0580900;OS02G0817700;OS04G0620000;OS03G0188100;OS08G0557600;OS11G0641500;OS03G0197100;OS04G0620066;OS05G0474800;OS02G0650500;OS03G0860100;OS11G0508600;OS07G0625600;OS07G0541200;OS01G0668901;OS01G0186000;OS08G0384500;OS10G0523700;OS02G0154000;OS04G0186400;OS04G0229100;OS11G0625900;OS03G0231600;OS03G0107700;OS06G0569500;OS04G0202300;OS07G0535800;OS01G0699…	#
	death	GO:0016265	0	0	7	0.00419916	7	0.00334768	158	0.00276524	0.201892	0.69488	-	OS09G0400400;OS04G0514600;OS05G0373300;OS03G0285800;OS10G0464000;OS09G0385700;OS08G0477100	#
	embryo development	GO:0009790	3	0.00707547	4	0.00239952	7	0.00334768	403	0.0070531	0.961177	0.0171965	OS03G0171300;OS03G0717700;OS01G0848200	OS01G0158500;OS10G0506200;OS09G0442400;OS04G0494100	#
	fruit ripening	GO:0009835	0	0	0	0	0	0	3	5.25045e-05	1	0	-	-	#
	growth	GO:0040007	5	0.0117925	2	0.00119976	7	0.00334768	434	0.00759565	0.977716	0.00978728	OS09G0491100;OS03G0234900;OS01G0682001;OS05G0555600;OS11G0539200	OS01G0627500;OS07G0496250	#
	metabolic process	GO:0008152	86	0.20283	419	0.25135	505	0.241511	12595	0.220431	1.36965e-15	14.8634	OS08G0409100;OS09G0491100;OS02G0684100;OS01G0205900;OS08G0120600;OS05G0506600;OS10G0551800;OS01G0138900;OS07G0551700;OS04G0659300;OS11G0307300;OS01G0296700;OS01G0682001;OS05G0578600;OS12G0603700;OS03G0223400;OS12G0459100;OS01G0216000;OS09G0564600;OS03G0850400;OS02G0557800;OS06G0695300;OS04G0177300;OS01G0649900;OS10G0530200;OS04G0515900;OS01G0827700;OS10G0483500;OS12G0197100;OS04G0174900;OS02G0236…	OS01G0757200;OS04G0556400;OS01G0821300;OS12G0257000;OS07G0605800;OS09G0332700;OS01G0638000;OS07G0580900;OS02G0817700;OS10G0456100;OS04G0620000;OS07G0635500;OS08G0557600;OS11G0641500;OS02G0269600;OS04G0620066;OS05G0474800;OS02G0650500;OS03G0860100;OS03G0664800;OS07G0625600;OS07G0541200;OS01G0668901;OS07G0550600;OS04G0167800;OS01G0186000;OS03G0154100;OS08G0384500;OS01G0627800;OS03G0757600;OS10G0523…	#
	multicellular organismal development	GO:0007275	8	0.0188679	30	0.0179964	38	0.0181731	1986	0.034758	0.999352	0.000281688	OS05G0482700;OS01G0127200;OS03G0234900;OS03G0717700;OS03G0171300;OS01G0848200;OS02G0620600;OS10G0530200	OS01G0158500;OS01G0692100;OS10G0527400;OS03G0203700;OS05G0197300;OS01G0695900;OS08G0398000;OS10G0506200;OS09G0442400;OS04G0447100;OS06G0726300;OS01G0623500;OS03G0285800;OS05G0129000;OS10G0528100;OS01G0588900;OS12G0476200;OS03G0195100;OS12G0434400;OS10G0527800;OS10G0346300;OS12G0258700;OS09G0518200;OS10G0528400;OS01G0363900;OS10G0531400;OS10G0481300;OS11G0508600;OS04G0494100;OS10G0529700	#
	pollination	GO:0009856	1	0.00235849	6	0.00359928	7	0.00334768	266	0.0046554	0.6949	0.158078	OS09G0491100	OS09G0551201;OS04G0634000;OS04G0631800;OS04G0633300;OS01G0668901;OS09G0550600	#
	post-embryonic development	GO:0009791	6	0.0141509	20	0.0119976	26	0.0124342	1201	0.0210193	0.972329	0.0121869	OS03G0171300;OS03G0717700;OS01G0848200;OS02G0620600;OS03G0234900;OS10G0530200	OS01G0158500;OS01G0692100;OS10G0527400;OS01G0695900;OS08G0398000;OS10G0506200;OS04G0447100;OS06G0726300;OS05G0129000;OS03G0285800;OS10G0528100;OS10G0527800;OS10G0346300;OS12G0258700;OS10G0528400;OS01G0363900;OS10G0531400;OS10G0481300;OS04G0494100;OS10G0529700	#
	regulation of gene expression, epigenetic	GO:0040029	0	0	1	0.00059988	1	0.00047824	220	0.00385033	0.998846	0.000501596	-	OS01G0363900	#
	reproduction	GO:0000003	4	0.00943396	21	0.0125975	25	0.011956	1371	0.0239945	0.998153	0.000803014	OS01G0848200;OS09G0491100;OS03G0234900;OS03G0102700	OS01G0158500;OS04G0631800;OS04G0633300;OS01G0695900;OS09G0551201;OS03G0165000;OS08G0398000;OS10G0506200;OS04G0447100;OS06G0726300;OS01G0623500;OS05G0129000;OS03G0285800;OS10G0346300;OS12G0258700;OS07G0496250;OS01G0363900;OS04G0634000;OS01G0668901;OS04G0494100;OS09G0550600	#
	response to abiotic stimulus	GO:0009628	26	0.0613208	61	0.0365927	87	0.0416069	1769	0.0309601	6.00286e-06	5.22164	OS05G0482700;OS05G0382600;OS03G0214100;OS03G0291500;OS01G0127200;OS02G0285300;OS03G0234900;OS08G0120600;OS03G0171300;OS03G0717700;OS01G0832600;OS01G0848200;OS02G0620600;OS03G0401300;OS07G0412100;OS05G0574400;OS02G0758000;OS01G0905800;OS11G0539200;OS05G0403300;OS10G0462900;OS02G0620500;OS12G0291100;OS02G0291400;OS01G0274500;OS10G0530200	OS03G0310800;OS01G0757200;OS03G0429800;OS01G0692100;OS08G0448100;OS10G0527400;OS02G0624300;OS09G0454600;OS02G0770800;OS03G0743500;OS01G0850900;OS02G0627100;OS02G0205500;OS01G0106900;OS09G0367700;OS01G0627500;OS03G0285800;OS01G0666000;OS09G0385700;OS10G0528100;OS01G0954000;OS03G0196600;OS12G0476200;OS06G0650900;OS12G0478200;OS10G0517500;OS10G0527800;OS10G0528400;OS10G0531400;OS05G0343400;OS06G0252…	#
	response to biotic stimulus	GO:0009607	9	0.0212264	39	0.0233953	48	0.0229555	768	0.0134411	2.12361e-06	5.67292	OS02G0771600;OS02G0620500;OS02G0285300;OS03G0234900;OS10G0204400;OS04G0588700;OS03G0717700;OS02G0620600;OS05G0574400	OS06G0486300;OS04G0514600;OS02G0770800;OS03G0225900;OS04G0447100;OS10G0345100;OS09G0572900;OS03G0285800;OS01G0954000;OS03G0195100;OS04G0684900;OS04G0373400;OS12G0555100;OS05G0343400;OS06G0252300;OS04G0208200;OS04G0463500;OS01G0584900;OS08G0508800;OS08G0538600;OS08G0485400;OS04G0209200;OS02G0126300;OS06G0207700;OS10G0550900;OS01G0855600;OS03G0667500;OS03G0129100;OS12G0555200;OS05G0129000;OS04G0395…	#
	response to endogenous stimulus	GO:0009719	13	0.0306604	46	0.0275945	59	0.0282162	942	0.0164864	1.36987e-07	6.86332	OS03G0297600;OS08G0529000;OS02G0620500;OS05G0382600;OS12G0139400;OS12G0113500;OS03G0171300;OS03G0717700;OS01G0848200;OS11G0113700;OS02G0620600;OS11G0539200;OS10G0530200	OS01G0692100;OS08G0448100;OS10G0527400;OS04G0178400;OS02G0624300;OS04G0514600;OS09G0454600;OS03G0743500;OS12G0639400;OS03G0225900;OS06G0726300;OS03G0285800;OS09G0385700;OS10G0528100;OS02G0817700;OS12G0476200;OS10G0527800;OS10G0528400;OS10G0531400;OS05G0343400;OS03G0860100;OS11G0508600;OS10G0481300;OS04G0208200;OS04G0463500;OS01G0584900;OS08G0538600;OS03G0794200;OS05G0421600;OS05G0197300;OS03G0218…	#
	response to external stimulus	GO:0009605	13	0.0306604	45	0.0269946	58	0.0277379	1023	0.017904	4.09698e-06	5.38754	OS02G0771600;OS02G0620500;OS03G0291500;OS01G0127200;OS02G0285300;OS01G0110100;OS03G0234900;OS10G0204400;OS04G0588700;OS03G0717700;OS02G0620600;OS05G0574400;OS11G0539200	OS06G0486300;OS04G0514600;OS02G0770800;OS03G0225900;OS04G0447100;OS10G0345100;OS09G0367700;OS09G0572900;OS03G0285800;OS04G0111200;OS01G0954000;OS03G0196600;OS03G0195100;OS04G0684900;OS10G0517500;OS04G0373400;OS05G0343400;OS06G0252300;OS04G0208200;OS04G0463500;OS01G0584900;OS08G0508800;OS08G0538600;OS04G0186800;OS08G0485400;OS04G0209200;OS02G0126300;OS08G0288500;OS06G0207700;OS10G0550900;OS03G0785…	#
	response to stress	GO:0006950	39	0.0919811	94	0.0563887	133	0.0636059	2767	0.0484266	6.36516e-08	7.19619	OS05G0382600;OS03G0214100;OS03G0291500;OS08G0409100;OS01G0205900;OS08G0120600;OS04G0423400;OS01G0848200;OS04G0522100;OS01G0905800;OS05G0403300;OS12G0198900;OS12G0291100;OS04G0656800;OS06G0695300;OS06G0279900;OS05G0482700;OS02G0629800;OS01G0127200;OS01G0110100;OS02G0285300;OS03G0234900;OS02G0236600;OS10G0204400;OS03G0368000;OS03G0717700;OS03G0401300;OS07G0412100;OS05G0499300;OS02G0758000;OS05G0574…	OS04G0180400;OS03G0429800;OS06G0486300;OS04G0178400;OS09G0454600;OS02G0205500;OS01G0106900;OS09G0367700;OS09G0385700;OS04G0111200;OS01G0954000;OS10G0517500;OS02G0262800;OS09G0517200;OS11G0508600;OS04G0463500;OS07G0522500;OS04G0488700;OS08G0508800;OS04G0186800;OS01G0837000;OS10G0550900;OS05G0421600;OS07G0638300;OS02G0570400;OS03G0785900;OS03G0218400;OS05G0530400;OS03G0165000;OS06G0592500;OS05G0129…	#
	sequence-specific DNA binding transcription factor activity	GO:0003700	1	0.00235849	33	0.019796	34	0.0162602	644	0.011271	0.0013177	2.88018	OS08G0101100	OS01G0821300;OS03G0183200;OS01G0826400;OS02G0462800;OS01G0821600;OS06G0649000;OS11G0117500;OS01G0586800;OS06G0158100;OS05G0474800;OS05G0343400;OS03G0860100;OS06G0252300;OS05G0322900;OS01G0584900;OS05G0183100;OS05G0571200;OS01G0186000;OS05G0530400;OS06G0592500;OS05G0537100;OS02G0654700;OS11G0490900;OS03G0198600;OS04G0546800;OS09G0309700;OS05G0473300;OS09G0572000;OS01G0820400;OS03G0335200;OS01G0714…	#
	translation regulator activity	GO:0045182	0	0	0	0	0	0	4	7.0006e-05	1	0	-	-	#
	transport	GO:0006810	18	0.0424528	55	0.0329934	73	0.0349115	2304	0.0403234	0.349619	0.456405	OS05G0269200;OS03G0234000;OS01G0110100;OS03G0717700;OS01G0881300;OS02G0620600;OS05G0411100;OS12G0503000;OS08G0529000;OS02G0802500;OS02G0620500;OS01G0609000;OS01G0719600;OS04G0588700;OS01G0383100;OS11G0115100;OS12G0114800;OS03G0234100	OS04G0660900;OS02G0584800;OS04G0514600;OS09G0454600;OS03G0203700;OS02G0585200;OS08G0480000;OS02G0584700;OS01G0337500;OS10G0344500;OS03G0197200;OS10G0345100;OS05G0100600;OS03G0285800;OS09G0385700;OS04G0620000;OS07G0232800;OS12G0476200;OS07G0593400;OS03G0188100;OS03G0197100;OS04G0620066;OS08G0403300;OS04G0373400;OS01G0363900;OS11G0508600;OS07G0522500;OS04G0186800;OS04G0209200;OS01G0882800;OS03G0218…	#
Cellular Component	cellular_component	GO:0005575	87	0.205674	228	0.209366	315	0.208333	9848	0.191666	0.116891	0.93222	OS05G0382600;OS03G0234000;OS09G0491100;OS08G0120600;OS01G0138900;OS07G0551700;OS04G0522100;OS01G0682001;OS05G0578600;OS03G0223400;OS01G0216000;OS02G0768300;OS04G0177300;OS01G0383100;OS10G0530200;OS10G0578800;OS10G0483500;OS12G0197100;OS11G0150400;OS12G0628100;OS10G0204400;OS01G0803300;OS01G0881300;OS03G0401300;OS07G0412100;OS05G0499300;OS09G0294000;OS02G0758000;OS11G0539200;OS12G0503000;OS10G0462…	OS04G0180400;OS04G0660900;OS09G0454600;OS03G0183200;OS12G0257000;OS07G0575700;OS09G0332700;OS07G0580900;OS10G0506200;OS11G0587600;OS10G0528100;OS01G0954000;OS02G0817700;OS04G0620000;OS04G0679400;OS01G0201100;OS10G0517500;OS03G0188100;OS03G0187800;OS11G0641500;OS03G0197100;OS02G0269600;OS04G0620066;OS07G0130800;OS02G0650500;OS10G0528400;OS04G0373400;OS03G0860100;OS11G0508600;OS07G0522500;OS01G0267…	#
	cell	GO:0005623	69	0.163121	195	0.179063	264	0.174603	9096	0.17703	0.783435	0.105997	OS05G0382600;OS03G0234000;OS09G0491100;OS08G0120600;OS01G0138900;OS07G0551700;OS04G0522100;OS01G0682001;OS03G0223400;OS01G0216000;OS04G0177300;OS01G0383100;OS10G0530200;OS10G0578800;OS12G0197100;OS11G0150400;OS12G0628100;OS10G0204400;OS03G0171300;OS01G0881300;OS03G0401300;OS07G0412100;OS05G0499300;OS09G0294000;OS02G0758000;OS11G0539200;OS12G0503000;OS10G0462900;OS01G0249100;OS03G0130300;OS02G0291…	OS03G0429800;OS09G0454600;OS03G0183200;OS12G0257000;OS07G0575700;OS07G0580900;OS10G0506200;OS10G0528100;OS01G0954000;OS02G0817700;OS04G0679400;OS10G0517500;OS02G0269600;OS04G0620066;OS07G0130800;OS02G0650500;OS10G0528400;OS04G0373400;OS03G0860100;OS11G0508600;OS07G0522500;OS07G0638300;OS12G0138900;OS05G0530400;OS01G0627800;OS07G0537000;OS09G0446700;OS07G0541400;OS12G0434400;OS04G0186400;OS01G0841…	#
	cytoplasm	GO:0005737	42	0.0992908	129	0.118457	171	0.113095	5837	0.113602	0.680635	0.167086	OS04G0602500;OS02G0191300;OS08G0120600;OS01G0138900;OS07G0551700;OS01G0848200;OS01G0682001;OS01G0905800;OS03G0223400;OS05G0403300;OS08G0529000;OS12G0291100;OS04G0177300;OS05G0563550;OS01G0383100;OS10G0530200;OS10G0578800;OS05G0482700;OS11G0150400;OS12G0197100;OS01G0127200;OS02G0285300;OS03G0234900;OS03G0376100;OS10G0204400;OS03G0717700;OS01G0881300;OS07G0489500;OS03G0171300;OS03G0401300;OS07G0412…	OS03G0429800;OS09G0454600;OS12G0257000;OS07G0575700;OS07G0580900;OS10G0506200;OS10G0528100;OS01G0954000;OS02G0817700;OS04G0679400;OS10G0517500;OS04G0620066;OS10G0528400;OS03G0860100;OS12G0138900;OS01G0627800;OS09G0446700;OS12G0434400;OS04G0186400;OS01G0841700;OS05G0503300;OS07G0187400;OS03G0283100;OS03G0231600;OS06G0569500;OS03G0712800;OS01G0342900;OS01G0692100;OS09G0547500;OS09G0255400;OS01G0266…	#
	cytoskeleton	GO:0005856	1	0.00236407	1	0.000918274	2	0.00132275	242	0.00470991	0.994973	0.00218853	OS12G0628100	OS02G0126300	#
	cytosol	GO:0005829	10	0.0236407	24	0.0220386	34	0.0224868	1384	0.026936	0.910966	0.040498	OS04G0602500;OS10G0462900;OS05G0194900;OS05G0482700;OS01G0127200;OS12G0291100;OS02G0714200;OS10G0204400;OS07G0489500;OS01G0905800	OS03G0310800;OS03G0429800;OS01G0716500;OS02G0770800;OS09G0547500;OS03G0743500;OS01G0266500;OS02G0627100;OS08G0445700;OS03G0857900;OS07G0251301;OS04G0111200;OS01G0954000;OS12G0434400;OS04G0679400;OS10G0517500;OS09G0452700;OS02G0319300;OS04G0339400;OS03G0231600;OS01G0847700;OS08G0485400;OS01G0528800;OS03G0712800	#
	endoplasmic reticulum	GO:0005783	4	0.00945626	14	0.0128558	18	0.0119048	495	0.00963391	0.242328	0.615597	OS01G0881300;OS08G0529000;OS03G0717700;OS01G0127200	OS03G0203700;OS01G0728300;OS12G0431100;OS12G0639400;OS03G0802500;OS07G0580900;OS07G0192000;OS01G0627800;OS01G0627400;OS01G0602400;OS01G0627500;OS06G0569500;OS09G0446700;OS01G0700500	#
	endosome	GO:0005768	0	0	0	0	0	0	202	0.00393141	1	0	-	-	#
	external encapsulating structure	GO:0030312	26	0.0614657	7	0.00642792	33	0.0218254	739	0.0143827	0.0174437	1.75836	OS04G0602500;OS03G0234000;OS02G0629800;OS01G0127200;OS09G0491100;OS03G0234900;OS03G0186900;OS08G0237000;OS04G0522100;OS05G0499300;OS05G0574400;OS01G0905800;OS11G0539200;OS01G0216000;OS05G0403300;OS01G0249100;OS12G0291100;OS03G0130300;OS04G0640700;OS05G0563550;OS11G0179700;OS02G0106100;OS03G0234100;OS01G0274500;OS03G0102700;OS01G0739700	OS05G0375400;OS02G0269600;OS06G0338200;OS02G0271000;OS02G0270200;OS04G0494100;OS01G0700500	#
	extracellular region	GO:0005576	19	0.0449173	16	0.0146924	35	0.0231481	673	0.0130982	0.00145483	2.83719	OS05G0482700;OS10G0483500;OS03G0234900;OS03G0186900;OS07G0129300;OS08G0237000;OS05G0499300;OS05G0574400;OS05G0578600;OS01G0905800;OS11G0539200;OS01G0249100;OS12G0291100;OS04G0640700;OS07G0677300;OS01G0274500;OS02G0787000;OS03G0102700;OS01G0636500	OS03G0785900;OS03G0694000;OS02G0472566;OS09G0367700;OS10G0346300;OS11G0641500;OS12G0258700;OS05G0503300;OS07G0496250;OS03G0693900;OS09G0400400;OS03G0693800;OS05G0375400;OS01G0374600;OS01G0267300;OS04G0494100	#
	extracellular space	GO:0005615	1	0.00236407	1	0.000918274	2	0.00132275	35	0.000681186	0.285315	0.544675	OS10G0483500	OS01G0267300	#
	Golgi apparatus	GO:0005794	5	0.0118203	6	0.00550964	11	0.00727513	569	0.0110741	0.958274	0.0185105	OS07G0551700;OS01G0127200;OS03G0234900;OS05G0563550;OS05G0403300	OS06G0158000;OS01G0850900;OS09G0452900;OS04G0209200;OS01G0528800;OS01G0700500	#
	intracellular	GO:0005622	50	0.118203	160	0.146924	210	0.138889	7938	0.154493	0.988345	0.00509152	OS04G0602500;OS02G0191300;OS03G0671800;OS03G0607600;OS03G0214100;OS08G0120600;OS01G0138900;OS07G0551700;OS01G0848200;OS02G0620600;OS01G0682001;OS01G0905800;OS03G0223400;OS05G0403300;OS08G0529000;OS02G0620500;OS12G0291100;OS04G0177300;OS05G0563550;OS01G0383100;OS10G0530200;OS10G0578800;OS05G0482700;OS11G0150400;OS12G0197100;OS01G0127200;OS02G0285300;OS03G0234900;OS12G0139400;OS12G0628100;OS10G0204…	OS03G0429800;OS09G0454600;OS03G0183200;OS12G0257000;OS07G0575700;OS07G0580900;OS10G0506200;OS10G0528100;OS01G0954000;OS02G0817700;OS04G0679400;OS10G0517500;OS04G0620066;OS10G0528400;OS03G0860100;OS07G0638300;OS12G0138900;OS05G0530400;OS01G0627800;OS09G0446700;OS12G0434400;OS04G0186400;OS01G0841700;OS05G0503300;OS07G0187400;OS03G0283100;OS03G0231600;OS03G0107700;OS06G0569500;OS03G0712800;OS01G0342…	#
	membrane	GO:0016020	50	0.118203	133	0.12213	183	0.121032	5248	0.102139	0.0190725	1.71959	OS04G0602500;OS02G0191300;OS05G0269200;OS03G0234000;OS10G0199500;OS07G0551700;OS01G0848200;OS04G0522100;OS02G0620600;OS05G0411100;OS01G0905800;OS05G0403300;OS08G0529000;OS02G0620500;OS05G0493800;OS01G0609000;OS12G0291100;OS02G0768300;OS05G0563550;OS10G0578800;OS05G0482700;OS02G0629800;OS01G0127200;OS02G0285300;OS01G0110100;OS03G0234900;OS10G0204400;OS01G0803300;OS03G0717700;OS01G0881300;OS01G0786…	OS04G0180400;OS04G0660900;OS09G0454600;OS07G0575700;OS09G0332700;OS07G0580900;OS11G0587600;OS01G0954000;OS02G0817700;OS04G0620000;OS04G0679400;OS01G0201100;OS03G0188100;OS03G0187800;OS03G0197100;OS04G0620066;OS07G0130800;OS02G0650500;OS04G0373400;OS11G0508600;OS07G0522500;OS01G0882800;OS01G0696600;OS08G0384500;OS01G0627800;OS07G0537000;OS09G0446700;OS07G0541400;OS02G0154000;OS04G0186400;OS01G0597…	#
	mitochondrion	GO:0005739	5	0.0118203	25	0.0229568	30	0.0198413	813	0.015823	0.151963	0.818261	OS10G0462900;OS05G0482700;OS05G0574400;OS02G0758000;OS01G0905800	OS04G0600300;OS01G0158500;OS10G0550900;OS05G0588900;OS09G0454600;OS10G0415300;OS07G0575700;OS08G0445700;OS12G0639400;OS03G0225900;OS07G0192000;OS10G0506200;OS02G0318100;OS09G0572900;OS02G0817700;OS03G0196600;OS01G0700500;OS01G0307686;OS04G0600200;OS12G0431100;OS03G0802500;OS07G0129900;OS10G0464000;OS07G0597200;OS06G0486900	#
	nuclear envelope	GO:0005635	0	0	0	0	0	0	60	0.00116775	1	0	-	-	#
	nucleolus	GO:0005730	3	0.0070922	5	0.00459137	8	0.00529101	403	0.00784337	0.921815	0.0353561	OS07G0489500;OS10G0204400;OS01G0905800	OS06G0592500;OS01G0280500;OS09G0452700;OS07G0251301;OS02G0817700	#
	nucleoplasm	GO:0005654	1	0.00236407	0	0	1	0.000661376	204	0.00397034	0.998109	0.000821811	OS03G0214100	-	#
	nucleus	GO:0005634	10	0.0236407	40	0.0367309	50	0.0330688	2592	0.0504467	0.99986	6.06752e-05	OS03G0671800;OS03G0607600;OS02G0620500;OS03G0214100;OS12G0139400;OS10G0204400;OS07G0489500;OS02G0620600;OS03G0188400;OS01G0905800	OS09G0547500;OS03G0743500;OS04G0537100;OS03G0183200;OS01G0196300;OS02G0817700;OS03G0196600;OS06G0650900;OS04G0679400;OS04G0684900;OS01G0280500;OS09G0452700;OS01G0363900;OS03G0860100;OS06G0252300;OS01G0261200;OS01G0837000;OS01G0716500;OS07G0638300;OS05G0197300;OS05G0530400;OS06G0592500;OS09G0401000;OS02G0654700;OS03G0198600;OS09G0309700;OS04G0546800;OS03G0741100;OS07G0251301;OS07G0225300;OS04G0186…	#
	peroxisome	GO:0005777	0	0	3	0.00275482	3	0.00198413	172	0.00334754	0.894812	0.0482681	-	OS02G0817700;OS09G0511600;OS01G0342900	#
	plastid	GO:0009536	22	0.0520095	52	0.0477502	74	0.0489418	2105	0.0409685	0.0974318	1.0113	OS05G0482700;OS12G0197100;OS11G0150400;OS02G0285300;OS08G0120600;OS03G0376100;OS01G0138900;OS01G0848200;OS07G0412100;OS09G0294000;OS05G0574400;OS01G0682001;OS01G0905800;OS11G0539200;OS03G0223400;OS12G0503000;OS10G0462900;OS12G0291100;OS04G0177300;OS05G0555600;OS10G0530200;OS10G0578800	OS01G0692100;OS10G0527400;OS09G0502500;OS06G0318600;OS09G0255400;OS07G0580900;OS03G0225900;OS10G0506200;OS01G0106900;OS09G0367700;OS05G0100600;OS10G0528100;OS04G0111200;OS01G0954000;OS02G0817700;OS03G0196600;OS06G0650900;OS03G0283200;OS08G0509100;OS10G0527800;OS04G0339400;OS10G0528400;OS10G0531400;OS03G0860100;OS01G0186900;OS10G0481300;OS04G0463500;OS12G0617400;OS08G0508800;OS06G0486900;OS01G0158…	#
	proteinaceous extracellular matrix	GO:0005578	0	0	0	0	0	0	1	1.94624e-05	1	0	-	-	#
	ribosome	GO:0005840	3	0.0070922	5	0.00459137	8	0.00529101	445	0.00866079	0.960113	0.0176776	OS10G0462900;OS07G0489500;OS12G0291100	OS09G0452700;OS11G0303800;OS07G0251301;OS03G0712800;OS03G0259500	#
	thylakoid	GO:0009579	1	0.00236407	9	0.00826446	10	0.00661376	458	0.0089138	0.887304	0.0519278	OS12G0291100	OS09G0502500;OS01G0585300;OS01G0102300;OS06G0318600;OS09G0453400;OS04G0639200;OS03G0225900;OS12G0617400;OS06G0486900	#
	vacuole	GO:0005773	14	0.0330969	36	0.0330579	50	0.0330688	1822	0.0354606	0.777863	0.109097	OS02G0191300;OS08G0529000;OS01G0127200;OS02G0285300;OS03G0234900;OS05G0563550;OS03G0171300;OS07G0551700;OS03G0717700;OS02G0106100;OS01G0881300;OS03G0401300;OS01G0905800;OS05G0403300	OS09G0502500;OS03G0203700;OS02G0770800;OS05G0366600;OS12G0257000;OS01G0850900;OS12G0639400;OS01G0629600;OS07G0580900;OS09G0572900;OS01G0627500;OS02G0817700;OS06G0158000;OS04G0620066;OS04G0208200;OS08G0538600;OS04G0209200;OS01G0728300;OS07G0192000;OS01G0627800;OS09G0446700;OS09G0452900;OS10G0481500;OS12G0434400;OS01G0700500;OS09G0251800;OS04G0186400;OS05G0582600;OS12G0431100;OS03G0802500;OS01G0627…	#
Molecular Function	molecular_function	GO:0003674	121	0.611111	561	0.571865	682	0.578456	17829	0.586808	2.33115e-19	18.6324	OS05G0382600;OS03G0234000;OS08G0409100;OS09G0491100;OS02G0684100;OS01G0205900;OS08G0120600;OS05G0506600;OS10G0551800;OS01G0138900;OS07G0551700;OS04G0659300;OS11G0307300;OS01G0296700;OS01G0682001;OS05G0578600;OS12G0603700;OS03G0223400;OS12G0459100;OS01G0216000;OS09G0564600;OS03G0850400;OS07G0542900;OS02G0557800;OS06G0695300;OS04G0177300;OS01G0719600;OS01G0649900;OS10G0530200;OS04G0515900;OS06G0535…	OS04G0660900;OS01G0757200;OS01G0821300;OS12G0257000;OS07G0605800;OS09G0332700;OS02G0584700;OS01G0638000;OS07G0580900;OS04G0620000;OS07G0635500;OS08G0334300;OS03G0188100;OS09G0517200;OS11G0641500;OS02G0269600;OS04G0620066;OS02G0650500;OS03G0860100;OS11G0508600;OS07G0625600;OS07G0541200;OS04G0167800;OS03G0154100;OS01G0627800;OS03G0757600;OS10G0523700;OS01G0136700;OS12G0434400;OS04G0186400;OS09G0341…	#
	binding	GO:0005488	75	0.378788	413	0.420999	488	0.41391	12034	0.396077	8.49345e-16	15.0709	OS05G0382600;OS03G0234000;OS01G0205900;OS11G0307300;OS01G0682001;OS12G0603700;OS03G0223400;OS03G0850400;OS07G0542900;OS06G0695300;OS04G0177300;OS01G0719600;OS10G0530200;OS04G0515900;OS06G0535200;OS10G0483500;OS12G0197100;OS02G0236600;OS12G0628100;OS10G0204400;OS04G0629200;OS03G0368000;OS03G0171300;OS11G0113700;OS05G0499300;OS09G0294000;OS12G0586300;OS10G0462900;OS08G0101100;OS02G0291400;OS03G0259…	OS01G0821300;OS09G0332700;OS02G0584700;OS08G0150700;OS10G0361900;OS04G0620000;OS07G0635500;OS08G0334300;OS02G0262800;OS09G0517200;OS08G0557600;OS11G0641500;OS02G0269600;OS04G0620066;OS05G0474800;OS02G0650500;OS03G0860100;OS07G0541200;OS01G0668901;OS06G0192800;OS01G0186000;OS08G0384500;OS01G0627800;OS01G0136700;OS12G0434400;OS02G0154000;OS04G0229100;OS11G0625900;OS09G0341600;OS08G0138100;OS05G0162…	#
	receptor activity	GO:0004872	1	0.00505051	3	0.0030581	4	0.00339271	96	0.00315966	0.329482	0.482169	OS03G0717700	OS07G0129900;OS07G0575700;OS02G0154000	#
	structural molecule activity	GO:0005198	1	0.00505051	4	0.00407747	5	0.00424088	424	0.0139552	0.996228	0.00164113	OS07G0489500	OS04G0369000;OS09G0452700;OS07G0251301;OS03G0259500	#
	transcription regulator activity	GO:0030528	0	0	0	0	0	0	0	0	1	0	-	-	#

## Sheet: In shoots
Differential Expressed Gene: GO Enrichment Analysis															#
															#
GOSlim	Description	GO	down-regulatd		up-regulated		DE gene		Genome		Significant		Genes		#
			Count	Percent	Count	Percent	Count	Percent	Count	Percent	P-value	-LOG10(P-value)	down-regulatd	up-regulated	#
Biological Process	biological_process	GO:0008150	54	0.232759	534	0.263834	588	0.260638	15049	0.26338	2.46432e-21	20.6083	OS01G0720500;OS03G0333400;OS01G0215500;OS03G0291500;OS04G0683700;OS01G0952500;OS06G0306300;OS05G0119000;OS12G0292400;OS01G0656200;OS10G0555900;OS06G0187500;OS01G0279100;OS08G0103900;OS03G0850400;OS02G0229400;OS11G0224900;OS09G0346500;OS02G0557800;OS05G0477600;OS03G0592500;OS05G0548900;OS07G0689600;OS07G0529600;OS01G0805300;OS02G0677300;OS11G0226201;OS10G0483500;OS03G0186900;OS11G0226400;OS12G0561…	OS01G0821300;OS04G0671200;OS05G0495700;OS09G0332700;OS01G0638000;OS12G0147800;OS02G0769800;OS02G0621300;OS03G0126000;OS07G0635500;OS12G0209901;OS03G0188100;OS09G0517200;OS05G0169000;OS03G0805400;OS04G0620066;OS03G0860100;OS07G0625600;OS06G0168500;OS03G0157900;OS04G0485800;OS09G0399800;OS03G0154100;OS01G0627800;OS03G0701200;OS09G0484800;OS10G0442950;OS03G0757600;OS07G0568600;OS03G0838400;OS07G0537…	#
	abscission	GO:0009838	0	0	0	0	0	0	20	0.00035003	1	0	-	-	#
	anatomical structure morphogenesis	GO:0009653	6	0.0258621	8	0.00395257	14	0.00620567	798	0.0139662	0.986514	0.00589675	OS01G0949500;OS05G0548900;OS05G0477600;OS07G0689600;OS01G0805300;OS09G0455300	OS01G0695900;OS05G0169300;OS01G0627500;OS12G0578400;OS09G0518200;OS09G0462400;OS01G0746400;OS01G0363900	#
	behavior	GO:0007610	0	0	0	0	0	0	4	7.0006e-05	1	0	-	-	#
	cellular component organization	GO:0016043	8	0.0344828	35	0.0172925	43	0.0190603	1919	0.0335854	0.973232	0.0117836	OS03G0333400;OS05G0477600;OS05G0548900;OS10G0533100;OS01G0805300;OS07G0689600;OS06G0348800;OS01G0279100	OS04G0514600;OS04G0674400;OS12G0578400;OS01G0695900;OS05G0100600;OS01G0627500;OS03G0285800;OS09G0462400;OS01G0257300;OS10G0517500;OS01G0280500;OS03G0112600;OS03G0326100;OS03G0112700;OS03G0748700;OS03G0844700;OS11G0146800;OS04G0618700;OS05G0197300;OS02G0215200;OS02G0526400;OS03G0326000;OS03G0326200;OS05G0276500;OS02G0656200;OS03G0797400;OS09G0518200;OS04G0618200;OS01G0884300;OS05G0169200;OS01G0600…	#
	cellular process	GO:0009987	44	0.189655	360	0.177866	404	0.179078	10490	0.183591	2.27201e-11	10.6436	OS01G0720500;OS03G0333400;OS03G0291500;OS05G0189900;OS04G0683700;OS01G0952500;OS05G0119000;OS12G0292400;OS01G0656200;OS01G0279100;OS08G0103900;OS03G0850400;OS02G0229400;OS09G0346500;OS02G0557800;OS05G0477600;OS03G0592500;OS05G0548900;OS07G0689600;OS07G0529600;OS01G0805300;OS02G0677300;OS11G0226201;OS01G0949500;OS10G0483500;OS11G0113700;OS04G0442300;OS10G0533100;OS08G0468100;OS11G0143300;OS02G0613…	OS01G0821300;OS04G0671200;OS05G0495700;OS09G0332700;OS02G0600400;OS12G0147800;OS02G0769800;OS02G0621300;OS03G0126000;OS03G0213400;OS03G0188100;OS08G0275200;OS05G0169000;OS03G0805400;OS04G0620066;OS05G0474800;OS09G0442600;OS03G0860100;OS07G0625600;OS01G0668901;OS03G0157900;OS12G0608500;OS02G0649300;OS04G0432100;OS04G0449200;OS09G0399800;OS08G0384500;OS06G0665800;OS10G0442950;OS07G0568600;OS04G0509…	#
	death	GO:0016265	0	0	12	0.00592885	12	0.00531915	158	0.00276524	0.00238523	2.62247	-	OS02G0656200;OS04G0514600;OS12G0448900;OS02G0125300;OS04G0674400;OS09G0399800;OS09G0400400;OS03G0285800;OS06G0670000;OS04G0578000;OS09G0462400;OS11G0516000	#
	embryo development	GO:0009790	0	0	7	0.0034585	7	0.00310284	403	0.0070531	0.950639	0.0219842	-	OS05G0389800;OS01G0158500;OS10G0506200;OS09G0442400;OS05G0169300;OS02G0605900;OS12G0564600	#
	fruit ripening	GO:0009835	0	0	0	0	0	0	3	5.25045e-05	1	0	-	-	#
	growth	GO:0040007	4	0.0172414	3	0.00148221	7	0.00310284	434	0.00759565	0.970763	0.0128868	OS01G0949500;OS05G0548900;OS02G0757100;OS07G0689600	OS01G0627500;OS12G0578400;OS02G0769800	#
	metabolic process	GO:0008152	50	0.215517	505	0.249506	555	0.246011	12595	0.220431	1.13591e-33	32.9447	OS01G0720500;OS03G0333400;OS01G0215500;OS03G0291500;OS05G0189900;OS04G0683700;OS01G0952500;OS06G0306300;OS12G0292400;OS01G0656200;OS06G0187500;OS01G0279100;OS08G0103900;OS03G0850400;OS09G0346500;OS02G0557800;OS03G0592500;OS05G0548900;OS07G0689600;OS07G0529600;OS01G0805300;OS02G0677300;OS11G0226201;OS10G0483500;OS02G0704000;OS03G0186900;OS12G0561900;OS06G0255400;OS11G0113700;OS04G0442300;OS10G0533…	OS04G0556400;OS01G0821300;OS04G0671200;OS05G0495700;OS07G0605800;OS09G0332700;OS02G0600400;OS01G0638000;OS02G0769800;OS02G0621300;OS03G0126000;OS10G0456100;OS07G0635500;OS03G0213400;OS08G0275200;OS05G0169000;OS03G0805400;OS04G0620066;OS05G0474800;OS09G0442600;OS03G0860100;OS03G0664800;OS07G0625600;OS11G0704800;OS01G0668901;OS04G0674700;OS07G0550600;OS03G0157900;OS12G0608500;OS02G0649300;OS04G0432…	#
	multicellular organismal development	GO:0007275	6	0.0258621	44	0.0217391	50	0.0221631	1986	0.034758	0.876752	0.0571233	OS01G0949500;OS05G0548900;OS04G0683700;OS07G0689600;OS01G0805300;OS09G0455300	OS01G0692100;OS10G0527400;OS01G0695900;OS09G0527700;OS03G0388500;OS10G0506200;OS12G0147800;OS03G0285800;OS02G0769800;OS02G0605900;OS09G0462400;OS02G0621300;OS01G0966100;OS03G0195100;OS01G0257300;OS10G0527800;OS12G0541300;OS10G0528400;OS01G0363900;OS08G0517200;OS10G0481300;OS01G0940000;OS02G0274100;OS07G0471300;OS05G0358700;OS01G0158500;OS12G0448900;OS05G0197300;OS02G0215200;OS02G0783700;OS05G0389…	#
	pollination	GO:0009856	2	0.00862069	9	0.00444664	11	0.00487589	266	0.0046554	0.156533	0.805395	OS05G0548900;OS07G0689600	OS04G0631800;OS06G0602500;OS05G0165900;OS07G0550900;OS07G0551300;OS01G0224000;OS01G0670100;OS07G0550500;OS01G0668901	#
	post-embryonic development	GO:0009791	3	0.012931	28	0.013834	31	0.0137411	1201	0.0210193	0.781416	0.107118	OS05G0548900;OS04G0683700;OS09G0455300	OS01G0158500;OS01G0692100;OS10G0527400;OS02G0783700;OS01G0695900;OS05G0389800;OS09G0527700;OS10G0506200;OS05G0169300;OS03G0285800;OS02G0783625;OS02G0605900;OS09G0462400;OS01G0966100;OS11G0516000;OS01G0257300;OS10G0527800;OS04G0569100;OS12G0541300;OS10G0528400;OS01G0363900;OS10G0481300;OS02G0274100;OS07G0671000;OS01G0185200;OS05G0392700;OS10G0529700;OS12G0564600	#
	regulation of gene expression, epigenetic	GO:0040029	0	0	2	0.000988142	2	0.000886525	220	0.00385033	0.988825	0.00488065	-	OS05G0389800;OS01G0363900	#
	reproduction	GO:0000003	5	0.0215517	30	0.0148221	35	0.0155142	1371	0.0239945	0.813295	0.089752	OS05G0548900;OS04G0683700;OS10G0555900;OS07G0689600;OS09G0455300	OS01G0158500;OS11G0146800;OS04G0631800;OS06G0602500;OS07G0550900;OS02G0783700;OS01G0695900;OS05G0389800;OS09G0527700;OS10G0506200;OS01G0224000;OS05G0169300;OS01G0623500;OS03G0285800;OS02G0783625;OS02G0605900;OS01G0257300;OS04G0569100;OS05G0165900;OS07G0551300;OS01G0363900;OS08G0517200;OS02G0274100;OS03G0748700;OS01G0670100;OS01G0185200;OS07G0671000;OS01G0668901;OS07G0550500;OS12G0564600	#
	response to abiotic stimulus	GO:0009628	13	0.0560345	72	0.0355731	85	0.0376773	1769	0.0309601	4.91791e-06	5.30822	OS01G0720500;OS01G0949500;OS07G0558400;OS03G0291500;OS09G0346500;OS04G0572400;OS03G0592500;OS06G0320500;OS12G0292400;OS08G0468100;OS02G0757100;OS07G0529600;OS02G0677300	OS10G0527400;OS09G0454600;OS01G0850900;OS02G0205500;OS09G0367700;OS01G0627500;OS05G0169100;OS02G0769800;OS01G0954000;OS10G0517500;OS03G0213400;OS12G0541300;OS10G0528400;OS03G0829200;OS03G0748700;OS04G0631100;OS01G0314100;OS01G0837000;OS08G0288500;OS02G0245800;OS03G0785900;OS03G0218400;OS05G0530400;OS03G0845000;OS02G0808800;OS06G0592500;OS05G0169300;OS07G0568600;OS04G0395800;OS02G0783625;OS04G0578…	#
	response to biotic stimulus	GO:0009607	4	0.0172414	44	0.0217391	48	0.0212766	768	0.0134411	8.07712e-07	6.09274	OS02G0229400;OS04G0683700;OS08G0468100;OS07G0529600	OS04G0514600;OS03G0388500;OS10G0345100;OS09G0572900;OS03G0285800;OS09G0462400;OS03G0126000;OS01G0954000;OS03G0195100;OS04G0373400;OS04G0680800;OS08G0517200;OS06G0252300;OS01G0584900;OS08G0508800;OS08G0538600;OS08G0485400;OS04G0209200;OS01G0955700;OS04G0618700;OS12G0448900;OS02G0125300;OS02G0215200;OS10G0204400;OS09G0399800;OS12G0133100;OS03G0129100;OS05G0169300;OS02G0705400;OS04G0395800;OS02G0719…	#
	response to endogenous stimulus	GO:0009719	5	0.0215517	54	0.0266798	59	0.0261525	942	0.0164864	4.15291e-08	7.38165	OS11G0113700;OS02G0757100;OS11G0143300;OS01G0952500;OS08G0103900	OS01G0692100;OS10G0527400;OS02G0624300;OS04G0514600;OS09G0454600;OS03G0743500;OS03G0598100;OS09G0527700;OS12G0471100;OS03G0285800;OS02G0769800;OS09G0462400;OS01G0862800;OS01G0257300;OS10G0527800;OS03G0805400;OS10G0528400;OS09G0442600;OS03G0860100;OS10G0481300;OS03G0829200;OS01G0584900;OS07G0637000;OS06G0168500;OS08G0538600;OS02G0530300;OS03G0127500;OS03G0794200;OS02G0227200;OS12G0448900;OS05G0197…	#
	response to external stimulus	GO:0009605	6	0.0258621	60	0.0296443	66	0.0292553	1023	0.017904	2.01382e-09	8.69598	OS02G0229400;OS03G0291500;OS05G0548900;OS04G0683700;OS08G0468100;OS07G0529600	OS04G0514600;OS02G0807000;OS03G0388500;OS10G0345100;OS09G0367700;OS09G0572900;OS01G0772400;OS03G0285800;OS09G0462400;OS04G0111200;OS03G0126000;OS01G0954000;OS03G0196600;OS03G0195100;OS10G0517500;OS03G0213400;OS05G0462400;OS04G0373400;OS08G0517200;OS06G0252300;OS01G0584900;OS08G0508800;OS03G0650900;OS04G0631100;OS08G0538600;OS08G0485400;OS04G0209200;OS01G0314100;OS01G0955700;OS08G0288500;OS04G0618…	#
	response to stress	GO:0006950	11	0.0474138	113	0.05583	124	0.0549645	2767	0.0484266	1.12529e-06	5.94874	OS01G0949500;OS03G0291500;OS11G0224900;OS04G0683700;OS04G0572400;OS11G0226400;OS06G0306300;OS12G0292400;OS02G0757100;OS07G0529600;OS02G0677300	OS06G0691800;OS09G0454600;OS02G0807000;OS02G0205500;OS03G0734300;OS09G0367700;OS02G0769800;OS04G0111200;OS03G0126000;OS01G0954000;OS01G0504500;OS12G0209901;OS10G0517500;OS02G0262800;OS09G0517200;OS03G0324600;OS05G0462400;OS02G0153400;OS12G0541300;OS02G0240100;OS09G0442600;OS04G0680800;OS03G0829200;OS07G0522500;OS04G0488700;OS08G0508800;OS04G0631100;OS01G0314100;OS01G0837000;OS01G0955700;OS03G0785…	#
	sequence-specific DNA binding transcription factor activity	GO:0003700	2	0.00862069	32	0.0158103	34	0.0150709	644	0.011271	0.000732941	3.13493	OS04G0572400;OS02G0677300	OS01G0821300;OS06G0698200;OS04G0398000;OS03G0745000;OS02G0649300;OS03G0224700;OS01G0826400;OS05G0530400;OS11G0117400;OS06G0592500;OS05G0537100;OS02G0654700;OS11G0490900;OS06G0649000;OS09G0309700;OS07G0680400;OS04G0569100;OS06G0158100;OS09G0457900;OS05G0474800;OS12G0168100;OS03G0657400;OS03G0860100;OS06G0252300;OS09G0572000;OS01G0820400;OS01G0584900;OS05G0583000;OS01G0714800;OS09G0417800;OS03G0127…	#
	translation regulator activity	GO:0045182	0	0	0	0	0	0	4	7.0006e-05	1	0	-	-	#
	transport	GO:0006810	9	0.0387931	72	0.0355731	81	0.0359043	2304	0.0403234	0.0466726	1.33094	OS02G0229400;OS04G0683700;OS05G0119000;OS06G0320500;OS04G0613000;OS10G0533100;OS07G0689600;OS07G0529600;OS12G0503000	OS09G0454600;OS04G0435100;OS10G0344500;OS05G0205050;OS01G0504500;OS07G0593400;OS01G0609200;OS03G0188100;OS07G0666900;OS04G0620066;OS05G0495600;OS04G0373400;OS07G0522500;OS06G0168500;OS10G0573800;OS04G0631100;OS01G0955700;OS02G0245800;OS03G0218400;OS01G0696600;OS02G0190300;OS01G0385400;OS06G0665800;OS01G0173900;OS04G0509600;OS01G0708900;OS04G0597600;OS03G0326200;OS09G0554300;OS03G0152000;OS03G0838…	#
Cellular Component	cellular_component	GO:0005575	38	0.165939	308	0.213889	346	0.20731	9848	0.191666	2.6278e-05	4.58041	OS01G0720500;OS03G0333400;OS01G0215500;OS04G0683700;OS05G0119000;OS12G0292400;OS10G0555900;OS09G0455300;OS01G0279100;OS08G0103900;OS02G0229400;OS09G0346500;OS05G0477600;OS03G0592500;OS07G0529600;OS01G0805300;OS02G0677300;OS10G0578800;OS04G0364800;OS10G0483500;OS02G0704000;OS03G0186900;OS01G0803300;OS10G0533100;OS03G0823400;OS08G0468100;OS02G0757100;OS11G0143300;OS02G0613900;OS12G0503000;OS02G0197…	OS04G0671200;OS05G0495700;OS09G0332700;OS02G0600400;OS12G0147800;OS02G0621300;OS03G0126000;OS03G0188100;OS08G0275200;OS05G0169000;OS03G0805400;OS04G0620066;OS09G0442600;OS03G0860100;OS06G0168500;OS11G0704800;OS04G0674700;OS03G0157900;OS02G0649300;OS04G0449200;OS09G0399800;OS08G0384500;OS01G0627800;OS06G0665800;OS09G0484800;OS07G0568600;OS04G0509600;OS02G0154000;OS03G0838400;OS01G0597600;OS03G0693…	#
	cell	GO:0005623	38	0.165939	261	0.18125	299	0.179149	9096	0.17703	0.00855833	2.06761	OS01G0720500;OS03G0333400;OS01G0215500;OS04G0683700;OS05G0119000;OS12G0292400;OS10G0555900;OS09G0455300;OS01G0279100;OS08G0103900;OS02G0229400;OS09G0346500;OS05G0477600;OS03G0592500;OS05G0548900;OS07G0529600;OS01G0805300;OS02G0677300;OS10G0578800;OS01G0949500;OS02G0704000;OS03G0186900;OS10G0533100;OS08G0468100;OS02G0757100;OS11G0143300;OS02G0613900;OS12G0503000;OS02G0197600;OS08G0526100;OS07G0558…	OS04G0671200;OS05G0495700;OS02G0600400;OS02G0769800;OS03G0126000;OS08G0275200;OS05G0169000;OS03G0805400;OS04G0620066;OS09G0442600;OS03G0860100;OS06G0168500;OS11G0704800;OS04G0674700;OS03G0157900;OS02G0649300;OS01G0627800;OS09G0484800;OS07G0568600;OS03G0693000;OS05G0169200;OS03G0107700;OS05G0540000;OS01G0957200;OS10G0109600;OS03G0745000;OS07G0550900;OS09G0255400;OS01G0266500;OS02G0627100;OS02G0318…	#
	cytoplasm	GO:0005737	27	0.117904	169	0.117361	196	0.117436	5837	0.113602	0.016714	1.77692	OS01G0720500;OS03G0333400;OS01G0949500;OS01G0215500;OS04G0683700;OS02G0704000;OS12G0292400;OS10G0533100;OS02G0757100;OS08G0468100;OS02G0613900;OS01G0279100;OS02G0197600;OS12G0503000;OS02G0229400;OS08G0526100;OS07G0558400;OS09G0346500;OS11G0655900;OS03G0592500;OS04G0412500;OS06G0320500;OS08G0560900;OS05G0548900;OS07G0529600;OS01G0805300;OS10G0578800	OS04G0671200;OS09G0454600;OS01G0760900;OS05G0495700;OS02G0600400;OS02G0313700;OS10G0506200;OS03G0126000;OS01G0954000;OS10G0517500;OS05G0169000;OS03G0805400;OS04G0620066;OS10G0528400;OS09G0442600;OS03G0860100;OS03G0829200;OS02G0572400;OS11G0704800;OS04G0674700;OS03G0127500;OS03G0157900;OS12G0138900;OS07G0575750;OS01G0627800;OS07G0568600;OS01G0841700;OS05G0169200;OS10G0419400;OS01G0566500;OS05G0540…	#
	cytoskeleton	GO:0005856	0	0	3	0.00208333	3	0.00179748	242	0.00470991	0.973476	0.011675	-	OS01G0760900;OS02G0274100;OS01G0257300	#
	cytosol	GO:0005829	3	0.0131004	31	0.0215278	34	0.0203715	1384	0.026936	0.869124	0.0609182	OS05G0548900;OS12G0292400;OS07G0529600	OS03G0310800;OS01G0716500;OS03G0226200;OS03G0743500;OS11G0522000;OS05G0495700;OS01G0703400;OS10G0204400;OS01G0266500;OS02G0627100;OS08G0445700;OS02G0783700;OS02G0808800;OS12G0443700;OS05G0169100;OS02G0783625;OS04G0111200;OS01G0954000;OS10G0517500;OS09G0452700;OS05G0469600;OS04G0339400;OS03G0829200;OS05G0534800;OS03G0748700;OS07G0150700;OS08G0485400;OS07G0550500;OS01G0528800;OS03G0712800;OS03G0127…	#
	endoplasmic reticulum	GO:0005783	0	0	15	0.0104167	15	0.00898742	495	0.00963391	0.475861	0.32252	-	OS03G0733800;OS01G0628700;OS02G0125300;OS03G0805400;OS01G0728300;OS03G0802500;OS07G0192000;OS01G0627800;OS12G0471100;OS01G0627400;OS01G0602400;OS01G0627500;OS05G0540000;OS11G0516000;OS04G0511200	#
	endosome	GO:0005768	1	0.00436681	2	0.00138889	3	0.00179748	202	0.00393141	0.93609	0.0286823	OS08G0526100	OS04G0618700;OS02G0624400	#
	external encapsulating structure	GO:0030312	5	0.0218341	7	0.00486111	12	0.00718993	739	0.0143827	0.99156	0.00368113	OS12G0292400;OS02G0757100;OS05G0477600;OS10G0555900;OS03G0186900	OS05G0276500;OS03G0773300;OS01G0713200;OS03G0226200;OS02G0274100;OS12G0578400;OS02G0605900	#
	extracellular region	GO:0005576	10	0.0436681	18	0.0125	28	0.0167765	673	0.0130982	0.0395073	1.40332	OS01G0720500;OS04G0364800;OS10G0483500;OS09G0346500;OS04G0683700;OS05G0477600;OS03G0186900;OS03G0823400;OS12G0292400;OS10G0555900	OS11G0696900;OS03G0785900;OS01G0124100;OS09G0399800;OS12G0147800;OS09G0367700;OS02G0605900;OS04G0523500;OS05G0276500;OS01G0132000;OS12G0257600;OS09G0400400;OS01G0940000;OS01G0713200;OS11G0211800;OS01G0124000;OS01G0127600;OS01G0267300	#
	extracellular space	GO:0005615	1	0.00436681	3	0.00208333	4	0.00239664	35	0.000681186	0.0183431	1.73653	OS10G0483500	OS01G0940000;OS01G0267300;OS04G0523500	#
	Golgi apparatus	GO:0005794	1	0.00436681	10	0.00694444	11	0.00659077	569	0.0110741	0.944506	0.0247952	OS02G0757100	OS01G0850100;OS01G0850900;OS02G0173800;OS04G0618200;OS02G0624400;OS09G0452900;OS11G0704800;OS01G0528800;OS04G0209200;OS07G0194800	#
	intracellular	GO:0005622	33	0.144105	214	0.148611	247	0.147993	7938	0.154493	0.126739	0.89709	OS01G0720500;OS03G0333400;OS01G0215500;OS04G0683700;OS12G0292400;OS09G0455300;OS01G0279100;OS08G0103900;OS02G0229400;OS09G0346500;OS03G0592500;OS05G0548900;OS07G0529600;OS01G0805300;OS02G0677300;OS10G0578800;OS01G0949500;OS02G0704000;OS10G0533100;OS08G0468100;OS02G0757100;OS02G0613900;OS11G0143300;OS12G0503000;OS02G0197600;OS08G0526100;OS07G0558400;OS04G0572400;OS11G0655900;OS08G0560900;OS06G0320…	OS04G0671200;OS04G0398000;OS09G0454600;OS01G0760900;OS05G0495700;OS02G0600400;OS02G0313700;OS10G0506200;OS02G0769800;OS03G0126000;OS01G0954000;OS10G0517500;OS05G0287800;OS05G0169000;OS03G0805400;OS04G0620066;OS10G0528400;OS09G0442600;OS03G0860100;OS03G0829200;OS03G0112700;OS02G0572400;OS11G0704800;OS04G0674700;OS03G0127500;OS03G0157900;OS06G0698200;OS12G0138900;OS02G0649300;OS07G0575750;OS05G0530…	#
	membrane	GO:0016020	23	0.100437	185	0.128472	208	0.124626	5248	0.102139	1.62719e-06	5.78856	OS01G0720500;OS03G0333400;OS01G0803300;OS05G0119000;OS12G0292400;OS10G0533100;OS02G0757100;OS10G0555900;OS08G0468100;OS02G0613900;OS02G0197600;OS12G0503000;OS02G0229400;OS08G0526100;OS07G0558400;OS09G0346500;OS05G0477600;OS03G0592500;OS06G0320500;OS08G0560900;OS04G0613000;OS01G0805300;OS10G0578800	OS09G0454600;OS09G0332700;OS07G0673900;OS02G0313700;OS02G0621300;OS11G0587600;OS01G0954000;OS01G0609200;OS03G0188100;OS08G0275200;OS03G0805400;OS04G0620066;OS07G0130800;OS05G0495600;OS04G0373400;OS02G0572400;OS07G0522500;OS05G0486100;OS08G0153900;OS06G0168500;OS11G0704800;OS01G0696600;OS04G0449200;OS07G0575750;OS08G0384500;OS01G0627800;OS06G0665800;OS09G0484800;OS06G0652200;OS07G0568600;OS04G0509…	#
	mitochondrion	GO:0005739	3	0.0131004	29	0.0201389	32	0.0191732	813	0.015823	0.0548	1.26122	OS01G0720500;OS09G0346500;OS07G0529600	OS04G0600300;OS01G0158500;OS08G0141400;OS02G0227200;OS05G0588900;OS01G0957200;OS09G0454600;OS10G0415300;OS02G0226300;OS04G0674400;OS11G0522000;OS07G0575750;OS08G0445700;OS07G0130100;OS07G0192000;OS10G0506200;OS02G0318100;OS09G0572900;OS01G0708900;OS03G0196600;OS01G0307686;OS04G0600200;OS01G0225000;OS02G0710500;OS07G0130200;OS03G0802500;OS05G0430300;OS07G0597200;OS06G0486900	#
	nuclear envelope	GO:0005635	0	0	1	0.000694444	1	0.000599161	60	0.00116775	0.830756	0.0805264	-	OS02G0125300	#
	nucleolus	GO:0005730	0	0	5	0.00347222	5	0.00299581	403	0.00784337	0.991892	0.00353583	-	OS06G0592500;OS01G0280500;OS09G0452700;OS05G0169100;OS10G0204400	#
	nucleoplasm	GO:0005654	0	0	0	0	0	0	204	0.00397034	1	0	-	-	#
	nucleus	GO:0005634	8	0.0349345	60	0.0416667	68	0.040743	2592	0.0504467	0.835489	0.0780595	OS01G0949500;OS04G0572400;OS11G0655900;OS11G0143300;OS09G0455300;OS06G0348800;OS08G0103900;OS02G0677300	OS04G0398000;OS10G0109600;OS03G0745000;OS03G0743500;OS09G0527700;OS03G0388500;OS02G0532900;OS05G0169100;OS02G0769800;OS04G0412300;OS03G0196600;OS01G0257300;OS02G0726700;OS04G0475600;OS01G0280500;OS09G0452700;OS09G0457900;OS05G0438500;OS03G0112600;OS01G0363900;OS03G0860100;OS06G0252300;OS03G0112700;OS03G0748700;OS01G0261200;OS07G0550500;OS01G0837000;OS11G0146800;OS01G0716500;OS06G0698200;OS02G0125…	#
	peroxisome	GO:0005777	0	0	12	0.00833333	12	0.00718993	172	0.00334754	0.00474622	2.32365	-	OS04G0450100;OS10G0457600;OS04G0671200;OS07G0274700;OS09G0511600;OS03G0305100;OS03G0132000;OS02G0274100;OS05G0392700;OS04G0674700;OS01G0966100;OS01G0342900	#
	plastid	GO:0009536	18	0.0786026	52	0.0361111	70	0.0419413	2105	0.0409685	0.139005	0.856971	OS01G0720500;OS03G0333400;OS04G0683700;OS02G0704000;OS12G0292400;OS10G0533100;OS01G0279100;OS12G0503000;OS02G0197600;OS09G0346500;OS07G0558400;OS03G0592500;OS08G0560900;OS06G0320500;OS04G0412500;OS01G0805300;OS07G0529600;OS10G0578800	OS08G0141400;OS01G0692100;OS10G0527400;OS09G0502500;OS02G0730000;OS01G0957200;OS09G0255400;OS02G0600400;OS02G0313700;OS10G0506200;OS09G0367700;OS11G0142500;OS05G0100600;OS05G0169100;OS04G0111200;OS03G0126000;OS01G0954000;OS01G0504500;OS03G0196600;OS03G0283200;OS08G0509100;OS10G0527800;OS04G0339400;OS10G0528400;OS09G0442600;OS03G0860100;OS10G0481300;OS02G0572400;OS12G0617400;OS02G0274100;OS08G0508…	#
	proteinaceous extracellular matrix	GO:0005578	0	0	0	0	0	0	1	1.94624e-05	1	0	-	-	#
	ribosome	GO:0005840	1	0.00436681	5	0.00347222	6	0.00359497	445	0.00866079	0.99021	0.00427256	OS12G0292400	OS09G0452700;OS11G0303800;OS05G0169100;OS03G0712800;OS03G0259500	#
	thylakoid	GO:0009579	13	0.0567686	8	0.00555556	21	0.0125824	458	0.0089138	0.0288785	1.53942	OS01G0720500;OS03G0333400;OS07G0558400;OS09G0346500;OS03G0592500;OS08G0560900;OS06G0320500;OS10G0533100;OS12G0292400;OS07G0529600;OS01G0805300;OS01G0279100;OS02G0197600	OS03G0157900;OS03G0844700;OS09G0502500;OS09G0453400;OS01G0934400;OS12G0617400;OS04G0631100;OS06G0486900	#
	vacuole	GO:0005773	6	0.0262009	42	0.0291667	48	0.0287597	1822	0.0354606	0.786643	0.104223	OS03G0592500;OS01G0215500;OS02G0229400;OS08G0526100;OS02G0757100;OS08G0468100	OS09G0502500;OS05G0366600;OS01G0850900;OS02G0313700;OS12G0471100;OS09G0572900;OS01G0627500;OS05G0169100;OS03G0733800;OS03G0805400;OS04G0620066;OS01G0940000;OS04G0631100;OS08G0538600;OS11G0704800;OS04G0209200;OS07G0550500;OS04G0352400;OS04G0618700;OS01G0628700;OS02G0125300;OS01G0850100;OS01G0728300;OS02G0173800;OS12G0133100;OS07G0192000;OS01G0627800;OS09G0452900;OS11G0516000;OS07G0559700;OS01G0833…	#
Molecular Function	molecular_function	GO:0003674	62	0.607843	634	0.569632	696	0.57284	17829	0.586808	2.83697e-29	28.5471	OS01G0720500;OS03G0333400;OS01G0215500;OS03G0291500;OS05G0189900;OS04G0683700;OS01G0952500;OS06G0306300;OS05G0119000;OS12G0292400;OS01G0656200;OS06G0187500;OS09G0455300;OS01G0279100;OS08G0103900;OS03G0850400;OS02G0229400;OS11G0224900;OS09G0346500;OS02G0557800;OS03G0592500;OS05G0548900;OS07G0119300;OS07G0689600;OS07G0529600;OS01G0805300;OS02G0677300;OS11G0226201;OS01G0949500;OS10G0483500;OS02G0704…	OS01G0821300;OS04G0671200;OS05G0495700;OS07G0605800;OS09G0332700;OS01G0638000;OS12G0147800;OS02G0769800;OS02G0621300;OS03G0126000;OS07G0635500;OS12G0209901;OS03G0188100;OS09G0571200;OS09G0517200;OS05G0169000;OS03G0805400;OS04G0620066;OS03G0860100;OS07G0625600;OS06G0168500;OS03G0157900;OS11G0160100;OS04G0485800;OS09G0399800;OS03G0154100;OS01G0627800;OS03G0701200;OS09G0484800;OS10G0442950;OS03G0757…	#
	binding	GO:0005488	40	0.392157	469	0.421384	509	0.41893	12034	0.396077	7.22526e-25	24.1411	OS01G0720500;OS03G0291500;OS04G0683700;OS06G0306300;OS05G0119000;OS12G0292400;OS01G0656200;OS09G0455300;OS01G0279100;OS08G0103900;OS03G0850400;OS11G0224900;OS09G0346500;OS03G0592500;OS07G0119300;OS07G0529600;OS01G0805300;OS02G0677300;OS11G0226201;OS01G0949500;OS10G0483500;OS11G0226400;OS11G0113700;OS03G0823400;OS07G0593000;OS08G0468100;OS12G0586300;OS02G0197600;OS08G0526100;OS07G0558400;OS02G0325…	OS01G0821300;OS05G0495700;OS09G0332700;OS02G0600400;OS08G0150700;OS12G0147800;OS02G0769800;OS02G0621300;OS07G0635500;OS12G0209901;OS03G0213400;OS08G0275200;OS02G0262800;OS09G0571200;OS09G0517200;OS04G0620066;OS05G0474800;OS03G0860100;OS06G0168500;OS01G0668901;OS07G0561300;OS03G0157900;OS06G0192800;OS12G0608500;OS02G0649300;OS11G0160100;OS04G0485800;OS09G0399800;OS08G0384500;OS01G0627800;OS06G0665…	#
	receptor activity	GO:0004872	0	0	7	0.00628931	7	0.00576132	96	0.00315966	0.0222774	1.65214	-	OS07G0130100;OS07G0130200;OS04G0618700;OS06G0691800;OS02G0153400;OS07G0575750;OS02G0154000	#
	structural molecule activity	GO:0005198	0	0	3	0.00269542	3	0.00246914	424	0.0139552	0.99968	0.00013891	-	OS09G0452700;OS05G0169100;OS03G0259500	#
	transcription regulator activity	GO:0030528	0	0	0	0	0	0	0	0	1	0	-	-	#
