# Supplementary material for: Internal ammonium excess induces ROS-mediated reactions and causes carbon scarcity in rice
Source: BMC Plant Biol. 2020 Apr 7;20:143. doi: 10.1186/s12870-020-02363-x (PMC7140567; doi:10.1186/s12870-020-02363-x)
Supplement: Supplementary file 6 — Additional file 6: Table S3. KEGG Enrichment Analysis of DEGsin rice roots and shoots following a 4 h rapid NH4+ accumulation treatment. (XLS 56 kb) [file 12870_2020_2363_MOESM6_ESM.xls]

## Sheet: Table S3-1 KEGG in roots 
KEGG enrichment analysis				KEGG Enrichment Analysis of DEGs in roots
Category	Pathway	Genome	DE Gene	P-value	-Log10(P-Value)	DEGs number of up regulated	DEGs number of down regulated	down KO	Up KO	down Gene	Up Gene
Metabolism	Overview	551	44	6.46316e-09	8.18955	22	22	K12657;K01006;K01915;K00928;K00814;K12524;K01610;K15633;K00031;K01739;K01623;K01602;K00026	K01897;K01609;K01649;K10206;K01658;K10256;K00059;K01915;K00826;K00487;K07513;K01620;K00815;K00122;K00640;K00818	OS05G0482700;OS03G0850400;OS03G0432100;OS12G0291100;OS08G0120600;OS03G0376100;OS10G0204400;OS01G0848200;OS10G0390500;OS09G0294000;OS05G0574400;OS03G0223400;OS01G0905800;OS05G0573200	OS12G0138900;OS07G0416900;OS09G0255400;OS11G0552000;OS04G0516600;OS02G0817700;OS07G0461900;OS03G0195100;OS03G0196600;OS10G0456100;OS06G0158000;OS03G0231600;OS07G0417200;OS04G0463500;OS02G0467000;OS03G0712800;OS06G0486900;OS07G0170000
	Carbohydrate metabolism	840	36	0.0234981	1.62897	25	11	K01006;K15920;K01188;K00895;K01915;K15633;K01610;K00031;K01193;K01602;K00695;K01623;K00026	K01188;K14190;K01915;K01649;K16055;K08232;K00913;K00122;K01087;K01183	OS05G0482700;OS03G0432100;OS12G0291100;OS02G0131400;OS09G0491100;OS02G0714200;OS04G0640700;OS08G0120600;OS10G0204400;OS02G0106100;OS03G0401300;OS05G0574400;OS03G0223400;OS01G0905800;OS05G0573200	OS06G0222100;OS12G0138900;OS05G0366600;OS08G0557600;OS08G0445700;OS09G0511600;OS02G0466400;OS03G0712800;OS12G0190000;OS04G0494100;OS06G0486900
	Energy metabolism	373	23	0.00108673	2.96388	15	8	K01006;K01915;K00814;K15633;K01610;K00031;K01739;K01507;K01623;K01602;K00026	K00387;K01915;K10534;K03885;K00392;K01507;K00122;K00640	OS05G0482700;OS02G0802500;OS03G0432100;OS12G0291100;OS08G0120600;OS03G0376100;OS10G0204400;OS10G0390500;OS05G0574400;OS03G0223400;OS05G0573200;OS01G0905800	OS02G0770800;OS05G0503300;OS01G0337500;OS12G0442800;OS07G0564500;OS03G0712800;OS06G0486900;OS03G0196600
	Lipid metabolism	390	19	0.029048	1.53688	0	19	-	K01723;K05894;K10256;K01897;K00059;K15397;K07513;K00454	-	OS06G0216300;OS08G0509100;OS06G0158000;OS06G0215600;OS07G0416900;OS02G0205500;OS07G0417200;OS03G0225900;OS08G0508800;OS06G0215900;OS02G0817700;OS10G0456100;OS07G0170000
	Nucleotide metabolism	229	2	0.992851	0.00311579	1	1	K01945	K00106	OS12G0197100	OS03G0429800
	Amino acid metabolism	530	50	1.59047e-12	11.7985	18	32	K12657;K01915;K00928;K00814;K15633;K12524;K00430;K05933;K01739;K00026	K00278;K00318;K01609;K01904;K01649;K11188;K10206;K01658;K01761;K01592;K01915;K00487;K00827;K00826;K00276;K10775;K07513;K01620;K00815;K00640;K00818	OS02G0771600;OS05G0482700;OS03G0850400;OS04G0656800;OS03G0234900;OS07G0677300;OS03G0376100;OS01G0848200;OS10G0390500;OS05G0499300;OS09G0294000;OS05G0574400;OS03G0223400	OS10G0550900;OS07G0638300;OS02G0134400;OS12G0138900;OS09G0255400;OS11G0552000;OS02G0627100;OS04G0516600;OS04G0518400;OS07G0461900;OS02G0817700;OS03G0195100;OS03G0196600;OS10G0517500;OS07G0638400;OS05G0475400;OS08G0140300;OS03G0231600;OS04G0463500;OS02G0626600;OS08G0448000;OS06G0338200;OS02G0467000;OS03G0712800
	Metabolism of other amino acids	177	21	1.046e-07	6.98047	4	17	K00031;K01188;K01739	K01188;K00383;K01919;K00276;K00799;K01761;K01874;K01255	OS02G0131400;OS09G0491100;OS05G0573200;OS03G0376100	OS10G0415300;OS05G0366600;OS01G0949700;OS09G0511600;OS09G0367700;OS01G0369700;OS05G0129000;OS10G0528100;OS03G0283200;OS12G0434400;OS10G0517500;OS10G0527800;OS03G0283100;OS10G0528400;OS10G0400100;OS01G0949800;OS06G0338200
	Glycan biosynthesis and metabolism	121	0	1	0	0	0	-	-	-	-
	Metabolism of cofactors and vitamins	192	7	0.360296	0.443341	0	7	-	K00826;K00278;K01662;K00059;K01904;K00815	-	OS07G0190000;OS02G0134400;OS08G0448000;OS11G0552000;OS07G0170000;OS10G0456100;OS03G0231600
	Metabolism of terpenoids and polyketides	141	17	1.3376e-06	5.87367	1	16	K00279	K00517;K14046;K13070;K09840;K00099;K04125;K14036;K13789;K15746;K14043;K16084;K16085;K01662;K02291	OS10G0483500	OS01G0757200;OS02G0569900;OS07G0190000;OS04G0178400;OS09G0555500;OS02G0570400;OS10G0515200;OS07G0580900;OS01G0106900;OS04G0578400;OS04G0179200;OS12G0512800;OS12G0617400;OS04G0178300;OS04G0179700;OS03G0760200
	Biosynthesis of other secondary metabolites	210	29	1.0169e-11	10.9927	6	23	K00430;K01188	K00517;K01188;K00083;K01904;K00487;K00276;K11188;K10775;K00106;K00815;K01592	OS05G0499300;OS04G0656800;OS02G0131400;OS09G0491100;OS03G0234900;OS07G0677300	OS03G0429800;OS07G0638300;OS05G0366600;OS10G0515200;OS11G0552000;OS02G0627100;OS09G0511600;OS04G0518400;OS07G0638400;OS04G0229100;OS12G0512800;OS08G0140300;OS09G0400400;OS02G0626600;OS08G0448000;OS06G0338200;OS02G0467000;OS03G0760200
	Xenobiotics biodegradation and metabolism	155	29	3.43484e-15	14.4641	0	29	-	K00517;K00799;K07513;K00106	-	OS03G0429800;OS10G0527800;OS10G0515200;OS10G0528400;OS01G0949700;OS03G0283100;OS12G0512800;OS09G0367700;OS01G0949800;OS01G0369700;OS10G0528100;OS02G0817700;OS03G0283200;OS03G0760200
	Enzyme families	0	0	1	0	0	0	-	-	-	-
Genetic Information Processing	Transcription	270	0	1	0	0	0	-	-	-	-
	Translation	656	14	0.933087	0.0300778	1	13	K02927	K01870;K14289;K03265;K01873;K01869;K03113;K02927;K03264;K02943;K01874;K03236	OS07G0489500	OS01G0280500;OS02G0183900;OS09G0483400;OS04G0627900;OS09G0452700;OS01G0363900;OS03G0259500;OS10G0400100;OS10G0506200;OS02G0300700;OS01G0939500;OS07G0251301;OS05G0241100
	Folding, sorting and degradation	571	8	0.995972	0.00175305	2	6	K04077;K13993	K12581;K06689;K03094;K03100	OS10G0462900;OS02G0758000	OS04G0684900;OS07G0625500;OS06G0506600;OS09G0453400
	Replication and repair	297	7	0.795345	0.0994444	5	2	K07466	K03165	OS03G0214100	OS03G0165000
	RNA family	0	0	1	0	0	0	-	-	-	-
Environmental Information Processing	Membrane transport	22	0	1	0	0	0	-	-	-	-
	Signal transduction	740	29	0.0939595	1.02706	4	25	K14496;K01915;K14492	K13464;K04371;K01915;K14516;K14488;K02183;K03094;K00913	OS03G0297600;OS02G0557800;OS12G0139400;OS03G0223400	OS04G0537100;OS03G0743500;OS07G0625500;OS03G0860100;OS10G0392400;OS02G0466400;OS03G0285800;OS04G0395800;OS03G0180900;OS03G0712800
	Signaling molecules and interaction	3	0	1	0	0	0	-	-	-	-
Cellular Processes	Transport and catabolism	313	4	0.985939	0.00615013	1	3	K00031	K07513;K01897;K00106	OS05G0573200	OS03G0429800;OS06G0158000;OS02G0817700
	Cell motility	53	2	0.478128	0.320456	1	1	K05765	K04371	OS12G0628100	OS03G0285800
	Cell growth and death	373	6	0.970336	0.0130777	1	5	K06627	K04371;K02183;K03094	OS03G0607600	OS07G0625500;OS03G0285800;OS03G0743500
	Cell communication	79	3	0.427926	0.368632	0	3	-	K04371	-	OS03G0285800
Organismal Systems	Immune system	258	10	0.254625	0.594099	1	9	K05765	K04371	OS12G0628100	OS03G0285800
	Endocrine system	323	20	0.0021166	2.67436	1	19	K06627	K04371;K00383;K07513;K01897;K02183;K07192;K03234	OS03G0607600	OS01G0723000;OS06G0158000;OS10G0415300;OS03G0285800;OS03G0743500;OS02G0817700;OS10G0481500
	Circulatory system	70	4	0.161031	0.793091	0	4	-	K04371;K02183	-	OS03G0285800;OS03G0743500
	Digestive system	76	2	0.672687	0.172187	0	2	-	K02183	-	OS03G0743500
	Excretory system	58	1	0.831225	0.0802813	0	1	-	K04371	-	OS03G0285800
	Nervous system	222	14	0.00787992	2.10348	2	12	K01915	K04371;K02183;K01915	OS03G0223400	OS03G0743500;OS03G0285800;OS03G0712800
	Sensory system	35	4	0.0205695	1.68678	0	4	-	K02183	-	OS03G0743500
	Development	53	4	0.0756702	1.12108	1	3	K05765	K04371	OS12G0628100	OS03G0285800
	Environmental adaptation	182	13	0.0036985	2.43197	0	13	-	K13448;K13464;K04371;K13412;K02183;K03094;K13424	-	OS08G0558100;OS05G0474800;OS01G0955100;OS03G0743500;OS02G0126400;OS05G0343400;OS01G0826400;OS07G0625500;OS10G0392400;OS03G0285800;OS04G0395800;OS03G0180900
Human Diseases	Cancers	516	26	0.00820845	2.08574	1	25	K06627	K00799;K04371;K02183	OS03G0607600	OS10G0527800;OS03G0743500;OS10G0528400;OS01G0949700;OS03G0283100;OS01G0949800;OS09G0367700;OS03G0285800;OS01G0369700;OS10G0528100;OS03G0283200
	Immune diseases	79	0	1	0	0	0	-	-	-	-
	Neurodegenerative diseases	287	3	0.992649	0.00320433	0	3	-	K04371;K02183	-	OS03G0285800;OS03G0743500
	Substance dependence	101	3	0.591515	0.228034	0	3	-	K04371;K02183	-	OS03G0285800;OS03G0743500
	Cardiovascular diseases	18	0	1	0	0	0	-	-	-	-
	Endocrine and metabolic diseases	94	2	0.780285	0.107747	1	1	K04077	K04371	OS10G0462900	OS03G0285800
	Infectious diseases	793	21	0.760033	0.119168	5	16	K06627;K05765;K04077	K13963;K04371;K13412;K03094;K09414;K02183	OS10G0462900;OS03G0607600;OS12G0628100	OS07G0625500;OS03G0743500;OS03G0285800;OS01G0267300;OS02G0126400;OS05G0530400
	Drug resistance	0	0	1	0	0	0	-	-	-	-

## Sheet: Table S3-2 KEGG in shoots
KEGG Enrichment Analysis of DEGs in shoots
Category	Pathway	Genome	DE Gene	P-value	-Log10(P-Value)	DEGs number of down regulated	DEGs number of up regulated	down KO	up KO	down Gene	up Gene
Metabolism	Overview	551	23	0.0559557	1.25216	3	20	K00928;K01602	K00036;K01609;K01649;K01610;K01657;K10206;K10527;K00766;K00059;K01915;K00487;K07513;K01620;K00815;K00122;K00640	OS03G0850400;OS12G0292400	OS03G0264400;OS12G0138900;OS09G0255400;OS11G0552000;OS10G0204400;OS04G0516600;OS02G0467600;OS02G0600400;OS03G0126000;OS03G0195100;OS03G0196600;OS10G0456100;OS10G0457600;OS02G0274100;OS02G0467000;OS03G0712800;OS07G0170000;OS06G0486900
	Carbohydrate metabolism	840	21	0.793244	0.100593	1	20	K01602	K00036;K01188;K01568;K01915;K01649;K01610;K00820;K16055;K12448;K00128;K00122;K01183	OS12G0292400	OS02G0730000;OS12G0138900;OS05G0366600;OS05G0469600;OS04G0618200;OS10G0204400;OS01G0860500;OS08G0445700;OS09G0511600;OS02G0600400;OS02G0605900;OS03G0712800;OS06G0486900;OS12G0131100
	Energy metabolism	373	17	0.0478738	1.3199	10	7	K08902;K02692;K08907;K10534;K08915;K08912;K08913;K08909;K01602	K00387;K01915;K01507;K00640;K00122;K01610;K03885	OS01G0720500;OS03G0333400;OS07G0558400;OS09G0346500;OS03G0592500;OS08G0560900;OS06G0320500;OS12G0292400;OS08G0468100;OS02G0197600	OS12G0442800;OS05G0438500;OS03G0712800;OS10G0204400;OS07G0564500;OS03G0196600;OS06G0486900
	Lipid metabolism	390	29	4.90919e-06	5.30899	1	28	K05894	K05894;K05917;K10529;K00059;K15404;K15397;K10527;K15728;K00454;K07513;K00654;K00128;K10526	OS06G0215900	OS06G0216300;OS02G0730000;OS12G0448900;OS12G0559200;OS03G0132000;OS02G0205500;OS02G0621300;OS11G0516000;OS10G0456100;OS10G0457600;OS05G0574600;OS08G0509100;OS06G0215600;OS05G0462400;OS05G0211100;OS02G0274100;OS08G0508800;OS07G0170000
	Nucleotide metabolism	229	2	0.991146	0.00386259	1	1	K00759	K01937	OS02G0613900	OS05G0573300
	Amino acid metabolism	530	40	5.6627e-08	7.24698	3	37	K00928	K01609;K01904;K01649;K08967;K01657;K00430;K11188;K10206;K00766;K00128;K09699;K01761;K01915;K13366;K00487;K00827;K01762;K00820;K10775;K16903;K07513;K01620;K00815;K00640	OS03G0850400	OS03G0264400;OS02G0730000;OS10G0109600;OS12G0138900;OS09G0255400;OS11G0552000;OS02G0627100;OS04G0516600;OS02G0467600;OS05G0169300;OS04G0518400;OS09G0368200;OS03G0126000;OS04G0578000;OS03G0195100;OS12G0131100;OS03G0196600;OS10G0517500;OS10G0457600;OS07G0638400;OS03G0235000;OS05G0475400;OS10G0419400;OS02G0626600;OS08G0448000;OS02G0467000;OS03G0712800;OS01G0314100
	Metabolism of other amino acids	177	15	0.000228605	3.64091	0	15	-	K00036;K01188;K00383;K13366;K00799;K00128;K01761;K01874	-	OS10G0517500;OS10G0527800;OS02G0730000;OS10G0415300;OS05G0366600;OS01G0372400;OS10G0528400;OS09G0511600;OS02G0600400;OS10G0400100;OS01G0949800;OS09G0367700;OS09G0368200;OS01G0369700;OS03G0283200
	Glycan biosynthesis and metabolism	121	0	1	0	0	0	-	-	-	-
	Metabolism of cofactors and vitamins	192	10	0.0556834	1.25427	3	7	K04035;K03146;K00218	K00949;K01662;K00059;K01904;K00815;K14652	OS10G0496900;OS07G0529600;OS01G0279100	OS07G0190000;OS02G0572400;OS08G0448000;OS11G0552000;OS05G0367400;OS07G0170000;OS10G0456100
	Metabolism of terpenoids and polyketides	141	12	0.000902013	3.04479	2	10	K09840;K00279	K00517;K14046;K09840;K15086;K00279;K00787;K01662;K00128;K13495	OS10G0483500;OS02G0704000	OS07G0190000;OS02G0730000;OS04G0556500;OS01G0703400;OS01G0940000;OS12G0617400;OS04G0565200;OS02G0121700;OS03G0760200;OS04G0179700
	Biosynthesis of other secondary metabolites	210	24	1.41261e-08	7.84998	0	24	-	K00517;K01188;K00083;K13222;K01904;K00487;K09753;K00430;K11188;K10775;K00815	-	OS10G0109600;OS05G0366600;OS11G0552000;OS09G0399800;OS02G0627100;OS09G0511600;OS02G0467600;OS09G0127300;OS04G0518400;OS07G0638400;OS04G0229100;OS03G0797400;OS03G0235000;OS09G0400400;OS02G0626600;OS08G0448000;OS02G0467000;OS03G0760200
	Xenobiotics biodegradation and metabolism	155	19	1.46851e-07	6.83312	0	19	-	K00517;K00799;K07513;K00128	-	OS10G0457600;OS10G0527800;OS02G0730000;OS01G0372400;OS10G0528400;OS09G0367700;OS01G0949800;OS01G0369700;OS03G0283200;OS03G0760200
	Enzyme families	0	0	1	0	0	0	-	-	-	-
Genetic Information Processing	Transcription	270	1	0.999671	0.000143124	0	1	-	K12813	-	OS05G0389800
	Translation	656	14	0.91141	0.0402863	0	14	-	K01870;K14289;K01873;K01869;K03113;K01886;K02927;K03264;K02866;K01874;K03236;K01881	-	OS01G0280500;OS02G0183900;OS09G0483400;OS04G0627900;OS09G0452700;OS01G0363900;OS03G0259500;OS10G0400100;OS10G0506200;OS12G0443700;OS05G0169100;OS02G0300700;OS01G0185200;OS05G0241100
	Folding, sorting and degradation	571	12	0.906983	0.0424009	0	12	-	K08486;K06689;K06699;K03094;K03217;K03100	-	OS03G0844700;OS07G0409500;OS09G0453400;OS07G0625500;OS06G0506600;OS07G0625400;OS06G0168500;OS06G0301300
	Replication and repair	297	0	1	0	0	0	-	-	-	-
	RNA family	0	0	1	0	0	0	-	-	-	-
Environmental Information Processing	Membrane transport	22	2	0.133786	0.873589	0	2	-	K05658;K03217	-	OS03G0844700;OS02G0190300
	Signal transduction	740	40	0.000162209	3.78993	5	35	K14497;K14492	K13464;K04371;K06067;K01915;K14516;K14508;K14487;K02183;K03094;K14484	OS02G0557800;OS04G0442300;OS01G0656200;OS11G0143300;OS01G0952500	OS07G0409500;OS07G0592600;OS02G0215200;OS03G0743500;OS03G0402800;OS07G0625500;OS10G0392400;OS10G0391400;OS09G0527700;OS07G0625400;OS03G0180800;OS03G0285800;OS04G0395800;OS03G0860100;OS09G0439200;OS03G0180900;OS03G0712800;OS03G0667100
	Signaling molecules and interaction	3	0	1	0	0	0	-	-	-	-
Cellular Processes	Transport and catabolism	313	1	0.999909	3.96963e-05	0	1	-	K07513	-	OS10G0457600
	Cell motility	53	1	0.791749	0.101413	0	1	-	K04371	-	OS03G0285800
	Cell growth and death	373	13	0.294945	0.530259	0	13	-	K04371;K02183;K03094;K06067;K10872	-	OS07G0625500;OS11G0146800;OS07G0625400;OS07G0409500;OS03G0285800;OS03G0743500;OS02G0215200
	Cell communication	79	3	0.405952	0.391526	0	3	-	K04371	-	OS03G0285800
Organismal Systems	Immune system	258	9	0.339583	0.469054	0	9	-	K04371	-	OS03G0285800
	Endocrine system	323	18	0.00705765	2.15134	0	18	-	K08770;K04371;K00383;K07513;K02183;K06067;K03234	-	OS01G0723000;OS10G0457600;OS04G0628100;OS10G0415300;OS02G0215200;OS03G0285800;OS03G0743500
	Circulatory system	70	4	0.147418	0.831449	0	4	-	K04371;K02183	-	OS03G0285800;OS03G0743500
	Digestive system	76	3	0.382283	0.417615	0	3	-	K02183;K05658	-	OS03G0743500;OS02G0190300
	Excretory system	58	1	0.820423	0.0859621	0	1	-	K04371	-	OS03G0285800
	Nervous system	222	13	0.0138451	1.8587	0	13	-	K08486;K04371;K02183;K01915	-	OS06G0168500;OS03G0743500;OS03G0285800;OS03G0712800
	Sensory system	35	4	0.0183431	1.73653	0	4	-	K02183	-	OS03G0743500
	Development	53	3	0.200659	0.69754	0	3	-	K04371	-	OS03G0285800
	Environmental adaptation	182	21	9.45784e-08	7.02421	1	20	K13448	K13448;K13464;K04371;K13424;K03094;K02183;K13412;K13420	OS01G0949500	OS04G0618700;OS07G0409500;OS03G0743500;OS03G0402800;OS02G0126400;OS01G0826400;OS07G0625500;OS10G0391400;OS10G0392400;OS07G0625400;OS07G0568600;OS03G0180800;OS03G0285800;OS04G0395800;OS08G0558100;OS05G0474800;OS01G0955100;OS09G0439200;OS03G0180900
Human Diseases	Cancers	516	28	0.00138623	2.85816	0	28	-	K00799;K04371;K02183;K06067;K05658	-	OS10G0527800;OS03G0743500;OS02G0215200;OS01G0372400;OS10G0528400;OS02G0190300;OS09G0367700;OS01G0949800;OS03G0285800;OS01G0369700;OS03G0283200
	Immune diseases	79	0	1	0	0	0	-	-	-	-
	Neurodegenerative diseases	287	5	0.923329	0.0346434	0	5	-	K01408;K04371;K02183;K06067	-	OS01G0778800;OS02G0215200;OS03G0285800;OS03G0743500
	Substance dependence	101	4	0.339999	0.468522	0	4	-	K04371;K02183;K06067	-	OS03G0285800;OS02G0215200;OS03G0743500
	Cardiovascular diseases	18	0	1	0	0	0	-	-	-	-
	Endocrine and metabolic diseases	94	1	0.938234	0.0276889	0	1	-	K04371	-	OS03G0285800
	Infectious diseases	793	22	0.624023	0.2048	0	22	-	K04371;K06067;K00787;K13963;K02183;K09414;K03094;K13412	-	OS07G0409500;OS02G0215200;OS03G0743500;OS01G0703400;OS02G0126400;OS05G0530400;OS07G0625500;OS07G0625400;OS07G0568600;OS03G0285800;OS01G0267300
	Drug resistance	0	0	1	0	0	0	-	-	-	-
						0	0	-	-	-	-
