# Supplementary material for: Internal ammonium excess induces ROS-mediated reactions and causes carbon scarcity in rice
Source: BMC Plant Biol. 2020 Apr 7;20:143. doi: 10.1186/s12870-020-02363-x (PMC7140567; doi:10.1186/s12870-020-02363-x)
Supplement: Supplementary file 7 — Additional file 7: Table S4. The sequences of primers used for real-time RT-PCR in this research (XLS 27 kb) [file 12870_2020_2363_MOESM7_ESM.xls]

## Sheet: Sheet1
The sequences of primers used in this research
Gene No./Name	Gene ID	Forward Primers (5'-3')	Reverse Primers (5'-3')
1 Glutathione S-transferase	Os01g0949700	GGAGTGCTTGCCGGATAGAG	CGTAGACTTGGCCACCGAAA
4 Glutathione S-transferase	Os01g0949800	CTCACTGGATCAGCGTGGTT	CGCCTTAGCCACCATCTTCA
5 Glutathione S-transferase)	Os01g0949750	GGATCCCGTTCGTGCAAATG	CCAAGGTCACCCCACATACC
7 GlutathioneS-transferase OsGSTU12	Os10g0527800	AGTCTCAAGGGCCTCGACTA	GCAGAATGCGGCCCAGAAG
8 Glutathione S-transferase	Os10g0481300	TCGACGACATGTTTCCTCCAA	GCAGAGCGGTTGTCATTTCG
9 Glutathione S-transferase parC	Os10g0525500	CCAACCCGGTCCACAAGAAG	GGACATTTCAACCACGGTTCC
13 Monodehydroascorbate reductase	Os08g0557600	GAGGCTCTTGCCTGAATGGT	TATGTCGTTGGCCTCTGCTC
14 1-Cys peroxiredoxin B	Os07g0638400	GGCCGGACAAGAAGGTGAAG	TAGCACTTGTTGGAGGGCAG
OsAMT1;1	LOC_Os04g43070	GACCTCTCTTCTACGGGCTCAA	CCAACCCCAGACTTGTCGTGC
OsAMT1;2	LOC_Os02g40710	GGGACGCTCTTCTACGTGCTGC	TCCGGCGACTTTCTGGGCTC
OsAMT1;3	LOC_Os02g40730	CGCCGCTGTTCCTGGT	TGCGGTCCGGCTTGCCGCTCG
OsActin	LOC_Os03g50885	TGGTCGTACCACAGGTATTGTGTT	AAGGTCGAGACGAAGGATAGCAT
